# Supplementary material for: Utilizing Molecular Descriptor Importance to Enhance Endpoint Predictions
Source: Toxics. 2025 May 9;13(5):383. doi: 10.3390/toxics13050383 (PMC12115611; doi:10.3390/toxics13050383)
Supplement: Supplementary file 1 [file toxics-13-00383-s001.zip]

Archive with 8 entries (8 files):
- Supplementary_files/enzyme_inhibition_datasets_results.zip
- Supplementary_files/Figure_S1.tif
- Supplementary_files/Figure_S2.tif
- Supplementary_files/heopatotoxicity_dataset_results.zip
- Supplementary_files/list_of_descriptors.xlsx
- Supplementary_files/livertox_dataset_results.zip
- Supplementary_files/model_S1.xlsx
- Supplementary_files/Supplementary_file_S1.pdf
