# Supplementary material for: Utilizing Molecular Descriptor Importance to Enhance Endpoint Predictions
Source: Toxics. 2025 May 9;13(5):383. doi: 10.3390/toxics13050383 (PMC12115611; doi:10.3390/toxics13050383)
Supplement: Supplementary file 1 [file toxics-13-00383-s001.zip › Supplementary_files/list_of_descriptors.xlsx]

## Sheet: List_of_descriptors
Descriptor name	Description	Block	Sub-block
ATS4e	Broto-Moreau autocorrelation of lag 4 (log function) weighted by Sanderson electronegativity	2D autocorrelations	Broto-Moreau autocorrelations
ATS8m	Broto-Moreau autocorrelation of lag 8 (log function) weighted by mass	2D autocorrelations	Broto-Moreau autocorrelations
ATSC4e	Centred Broto-Moreau autocorrelation of lag 4 weighted by Sanderson electronegativity	2D autocorrelations	Centred Broto-Moreau autocorrelations
AVS_B(s)	average vertex sum from Burden matrix weighted by I-State	2D matrix-based descriptors	Burden matrix weighted by I-state (B(s))
AVS_X	average vertex sum from chi matrix	2D matrix-based descriptors	Chi matrix (X)
B03[N-O]	Presence/absence of N - O at topological distance 3	2D Atom Pairs	Binary Atom Pairs of order 3
B04[N-O]	Presence/absence of N - O at topological distance 4	2D Atom Pairs	Binary Atom Pairs of order 4
B08[C-N]	Presence/absence of C - N at topological distance 8	2D Atom Pairs	Binary Atom Pairs of order 8
BAC	Balaban centric index	Topological indices	Centric indices
C-005	CH3X	Atom-centred fragments	Basic descriptors
C-026	R--CX--R	Atom-centred fragments	Basic descriptors
CATS2D_00_LL	CATS2D Lipophilic-Lipophilic at lag 00	CATS 2D	Basic descriptors
CATS2D_02_AL	CATS2D Acceptor-Lipophilic at lag 02	CATS 2D	Basic descriptors
CATS2D_04_AL	CATS2D Acceptor-Lipophilic at lag 04	CATS 2D	Basic descriptors
CATS2D_04_DL	CATS2D Donor-Lipophilic at lag 04	CATS 2D	Basic descriptors
CATS2D_05_AA	CATS2D Acceptor-Acceptor at lag 05	CATS 2D	Basic descriptors
CATS2D_09_DL	CATS2D Donor-Lipophilic at lag 09	CATS 2D	Basic descriptors
ChiA_X	average Randic-like index from chi matrix	2D matrix-based descriptors	Chi matrix (X)
DLS_03	modified drug-like score from Walters et al. (6 rules)	Drug-like indices	Basic indices
Eig15_AEA(ri)	eigenvalue n. 15 from augmented edge adjacency mat. weighted by resonance integral	Edge adjacency indices	Eigenvalues
F10[C-C]	Frequency of C - C at topological distance 10	2D Atom Pairs	Frequency Atom Pairs of order 10
GATS1i	Geary autocorrelation of lag 1 weighted by ionization potential	2D autocorrelations	Geary autocorrelations
GATS1v	Geary autocorrelation of lag 1 weighted by van der Waals volume	2D autocorrelations	Geary autocorrelations
GATS2s	Geary autocorrelation of lag 2 weighted by I-state	2D autocorrelations	Geary autocorrelations
GATS3v	Geary autocorrelation of lag 3 weighted by van der Waals volume	2D autocorrelations	Geary autocorrelations
GATS4e	Geary autocorrelation of lag 4 weighted by Sanderson electronegativity	2D autocorrelations	Geary autocorrelations
GATS4m	Geary autocorrelation of lag 4 weighted by mass	2D autocorrelations	Geary autocorrelations
GATS5e	Geary autocorrelation of lag 5 weighted by Sanderson electronegativity	2D autocorrelations	Geary autocorrelations
GATS5m	Geary autocorrelation of lag 5 weighted by mass	2D autocorrelations	Geary autocorrelations
GATS6v	Geary autocorrelation of lag 6 weighted by van der Waals volume	2D autocorrelations	Geary autocorrelations
GATS7s	Geary autocorrelation of lag 7 weighted by I-state	2D autocorrelations	Geary autocorrelations
GATS8v	Geary autocorrelation of lag 8 weighted by van der Waals volume	2D autocorrelations	Geary autocorrelations
GD	graph density	Constitutional indices	Basic descriptors
H-052	H attached to C0(sp3) with 1X attached to next C	Atom-centred fragments	Basic descriptors
JGI5	mean topological charge index of order 5	2D autocorrelations	Topological charge autocorrelations
LLS_01	modified lead-like score from Congreve et al. (6 rules)	Drug-like indices	Basic indices
MATS1m	Moran autocorrelation of lag 1 weighted by mass	2D autocorrelations	Moran autocorrelations
MATS1s	Moran autocorrelation of lag 1 weighted by I-state	2D autocorrelations	Moran autocorrelations
MATS2s	Moran autocorrelation of lag 2 weighted by I-state	2D autocorrelations	Moran autocorrelations
MATS3i	Moran autocorrelation of lag 3 weighted by ionization potential	2D autocorrelations	Moran autocorrelations
MATS5i	Moran autocorrelation of lag 5 weighted by ionization potential	2D autocorrelations	Moran autocorrelations
MATS5v	Moran autocorrelation of lag 5 weighted by van der Waals volume	2D autocorrelations	Moran autocorrelations
MATS6i	Moran autocorrelation of lag 6 weighted by ionization potential	2D autocorrelations	Moran autocorrelations
MATS6v	Moran autocorrelation of lag 6 weighted by van der Waals volume	2D autocorrelations	Moran autocorrelations
MATS7e	Moran autocorrelation of lag 7 weighted by Sanderson electronegativity	2D autocorrelations	Moran autocorrelations
MATS7v	Moran autocorrelation of lag 7 weighted by van der Waals volume	2D autocorrelations	Moran autocorrelations
MATS8i	Moran autocorrelation of lag 8 weighted by ionization potential	2D autocorrelations	Moran autocorrelations
MATS8v	Moran autocorrelation of lag 8 weighted by van der Waals volume	2D autocorrelations	Moran autocorrelations
MAXDP	maximal electrotopological positive variation	Topological indices	E-state indices
MCD	molecular cyclized degree	Ring descriptors	Basic descriptors
Mi	mean first ionization potential (scaled on Carbon atom)	Constitutional indices	Basic descriptors
MLOGP2	squared Moriguchi octanol-water partition coeff. (logP^2)	Molecular properties	Basic descriptors
MSD	mean square distance index (Balaban)	Topological indices	Distance-based indices
MW	molecular weight	Constitutional indices	Basic descriptors
MWC01	molecular walk count of order 1	Walk and path counts	Walk counts
nBM	number of multiple bonds	Constitutional indices	Basic descriptors
nCconj	number of non-aromatic conjugated C(sp2)	Functional group counts	Basic descriptors
nCrs	number of ring secondary C(sp3)	Functional group counts	Basic descriptors
nCsp3	number of sp3 hybridized Carbon atoms	Constitutional indices	Basic descriptors
NdssC	Number of atoms of type dssC	Atom-type E-state indices	Atom-type counts
nHM	number of heavy atoms	Constitutional indices	Basic descriptors
nN	number of Nitrogen atoms	Constitutional indices	Basic descriptors
NNRS	normalized number of ring systems	Ring descriptors	Basic descriptors
nO	number of Oxygen atoms	Constitutional indices	Basic descriptors
O-060	Al-O-Ar / Ar-O-Ar / R..O..R / R-O-C=X	Atom-centred fragments	Basic descriptors
P_VSA_LogP_1	P_VSA-like on LogP, bin 1	P_VSA-like descriptors	LogP
P_VSA_LogP_2	P_VSA-like on LogP, bin 2	P_VSA-like descriptors	LogP
P_VSA_LogP_3	P_VSA-like on LogP, bin 3	P_VSA-like descriptors	LogP
P_VSA_LogP_6	P_VSA-like on LogP, bin 6	P_VSA-like descriptors	LogP
P_VSA_MR_2	P_VSA-like on Molar Refractivity, bin 2	P_VSA-like descriptors	Molar Refractivity
P_VSA_p_2	P_VSA-like on polarizability, bin 2	P_VSA-like descriptors	Polarizability
P_VSA_s_3	P_VSA-like on I-state, bin 3	P_VSA-like descriptors	Intrinsic State
PJI2	2D Petitjean shape index	Topological indices	Distance-based indices
RCI	ring complexity index	Ring descriptors	Basic descriptors
Rperim	ring perimeter	Ring descriptors	Basic descriptors
S3K	3-path Kier alpha-modified shape index	Topological indices	Path/walk indices
SdssC	Sum of dssC E-states	Atom-type E-state indices	E-State sums
SIC1	Structural Information Content index (neighborhood symmetry of 1-order)	Information indices	Indices of neighborhood symmetry
SIC3	Structural Information Content index (neighborhood symmetry of 3-order)	Information indices	Indices of neighborhood symmetry
SM06_EA(bo)	spectral moment of order 6 from edge adjacency mat. weighted by bond order	Edge adjacency indices	Spectral moments
SM1_Dz(Z)	spectral moment of order 1 from Barysz matrix weighted by atomic number	2D matrix-based descriptors	Barysz matrix weighted by atomic number (Dz(Z))
SM11_AEA(bo)	spectral moment of order 11 from augmented edge adjacency mat. weighted by bond order	Edge adjacency indices	Spectral moments
SM2_B(s)	spectral moment of order 2 from Burden matrix weighted by I-State	2D matrix-based descriptors	Burden matrix weighted by I-state (B(s))
SM6_B(s)	spectral moment of order 6 from Burden matrix weighted by I-State	2D matrix-based descriptors	Burden matrix weighted by I-state (B(s))
SpDiam_X	spectral diameter from chi matrix	2D matrix-based descriptors	Chi matrix (X)
SpMAD_B(m)	spectral mean absolute deviation from Burden matrix weighted by mass	2D matrix-based descriptors	Burden matrix weighted by mass (B(m))
SpMAD_L	spectral mean absolute deviation from Laplace matrix	2D matrix-based descriptors	Laplace matrix (L)
SpMax_A	leading eigenvalue from adjacency matrix (Lovasz-Pelikan index)	2D matrix-based descriptors	Adjacency matrix (A)
SpMax_EA(dm)	leading eigenvalue from edge adjacency mat. weighted by dipole moment	Edge adjacency indices	Spectral indices
SpMaxA_D/Dt	normalized leading eigenvalue from distance/detour matrix	2D matrix-based descriptors	Distance / detour matrix (D/Dt)
SpMin1_Bh(m)	smallest eigenvalue n. 1 of Burden matrix weighted by mass	Burden eigenvalues	Smallest eigenvalues
SssNH	Sum of ssNH E-states	Atom-type E-state indices	E-State sums
VE1_B(m)	coefficient sum of the last eigenvector (absolute values) from Burden matrix weighted by mass	2D matrix-based descriptors	Burden matrix weighted by mass (B(m))
VE1sign_Dz(Z)	coefficient sum of the last eigenvector from Barysz matrix weighted by atomic number	2D matrix-based descriptors	Barysz matrix weighted by atomic number (Dz(Z))
VE2sign_Dz(v)	average coefficient of the last eigenvector from Barysz matrix weighted by van der Waals volume	2D matrix-based descriptors	Barysz matrix weighted by Van der Waals volume (Dz(v))
VE2sign_X	average coefficient of the last eigenvector from chi matrix	2D matrix-based descriptors	Chi matrix (X)
Wap	all-path Wiener index	Topological indices	Path/walk indices
WiA_Dt	average Wiener-like index from detour matrix	2D matrix-based descriptors	Detour matrix (Dt)
