# Supplementary material for: Utilizing Molecular Descriptor Importance to Enhance Endpoint Predictions
Source: Toxics. 2025 May 9;13(5):383. doi: 10.3390/toxics13050383 (PMC12115611; doi:10.3390/toxics13050383)
Supplement: Supplementary file 1 [file toxics-13-00383-s001.zip › Supplementary_files/model_S1.xlsx]

## Sheet: model_descriptor_weights
Descriptor weights of model with descriptor normalization factors
Normalization factors:
averages:
Rperim	MAXDP	SpMax_A	ChiA_X	VE2sign_X	MATS7v	MATS8v	MATS5i	GATS5m	GATS3v	GATS1i	SpMin1_Bh(m)	SM06_EA(bo)	nCconj	H-052	SdssC	SssNH	CATS2D_04_AL
13.088	4.32696	2.42763	0.996729	0.00826545	0.017843	0.032129	-0.0248604	1.0087	1.04921	1.31307	2.03684	8.98188	0.902778	2.61574	-0.337574	1.5143	5.69444
standard deviations:
Rperim	MAXDP	SpMax_A	ChiA_X	VE2sign_X	MATS7v	MATS8v	MATS5i	GATS5m	GATS3v	GATS1i	SpMin1_Bh(m)	SM06_EA(bo)	nCconj	H-052	SdssC	SssNH	CATS2D_04_AL
6.61054	1.56992	0.135809	0.0012545	0.00941916	0.301205	0.263648	0.134059	0.275578	0.137593	0.277838	0.0989621	0.776304	1.48004	3.04929	1.27012	1.92696	4.34331
Model weights:
Rperim	MAXDP	SpMax_A	ChiA_X	VE2sign_X	MATS7v	MATS8v	MATS5i	GATS5m	GATS3v	GATS1i	SpMin1_Bh(m)	SM06_EA(bo)	nCconj	H-052	SdssC	SssNH	CATS2D_04_AL	target_class
-1.97986	-1.23634	-2.40545	-0.57133	7.85435	-0.05919	-0.12165	1.18516	0.64004	6.05897	4.73944	-0.26107	-2.79135	-0.60997	-0.85782	0.26577	-0.78585	-1.31108	0
-1.68472	-1.18885	-1.85019	0.51109	2.00544	-0.5454	0.19469	1.35968	-0.12974	4.07345	3.11854	-0.03838	-1.60894	-0.60997	-0.11934	0.04027	-0.29765	-1.29158	0.00301
-1.07222	-2.25294	-1.23457	0.19044	1.89149	-0.2783	0.97434	0.35721	-0.6556	1.89523	0.06458	0.40592	-1.00592	-0.60997	1.76574	0.26577	0.92151	-1.31108	0
-1.07222	-1.35991	0.86418	0.95222	0.61374	1.96925	-0.12165	-0.5155	-0.49954	2.03329	-0.44645	2.11381	-1.42072	-0.60997	0.12602	0.26577	-0.78585	-1.31108	0
-0.76967	-0.13693	0.09832	0.95222	1.25261	0.14332	0.04521	0.12597	-0.16202	0.54365	0.007	-0.52382	-1.71958	-0.60997	-0.20193	-0.35858	2.23344	-0.85061	0
0.46406	-1.68132	-0.06029	1.36223	-0.63254	-0.23712	-0.58777	0.11334	-0.42468	0.19051	0.11339	1.19431	-1.09678	-0.60997	0.49845	0.26577	1.12936	-1.20544	1
-0.23567	0.88713	-0.14144	-0.93353	-0.87698	-0.15967	-0.73899	-0.26454	0.21842	0.1511	0.69927	0.05566	-0.6376	-0.60997	1.10985	0.2467	0.76845	-0.5119	0
-1.22384	0.58247	-0.16663	0.19201	-0.02655	0.1462	-0.59886	0.14122	-0.13228	0.51289	0.38964	0.19431	-0.96774	-0.60997	1.76353	0.23791	-0.78358	0.53223	7e-05
-1.07221	0.3045	-0.46869	0.95221	0.08134	-0.15546	-0.93701	0.2677	-0.54672	2.67274	1.87478	-0.17012	-0.01659	-0.60997	2.09369	-0.63887	0.8722	0.99131	0
-0.47089	-0.20958	-0.06855	0.95222	0.0806	0.49498	-0.23404	-0.50715	-0.60744	1.21053	0.08044	0.59465	-0.13507	-0.60997	3.40156	0.26336	0.88308	-0.15989	0.00012
-0.6184	0.78668	0.75372	-0.57133	0.2943	-0.43765	-0.58433	0.35721	-0.61568	0.20212	0.73396	-0.84721	1.08482	0.74135	2.09369	-2.75835	0.38232	-0.15989	0
0.44051	0.59878	-0.1226	0.95222	-0.87698	-0.22518	-0.04581	-0.35886	-0.11484	-0.21208	0.2949	-0.1499	0.67389	1.41701	-0.20193	-2.68592	3.37514	-0.15989	0
0.22649	0.69192	0.94912	-1.01142	-0.45862	0.05295	-0.36268	0.3035	0.00031	0.29476	-0.34493	-0.11569	0.84318	1.41701	-0.85782	-1.20297	0.53547	0.49556	1
-0.01331	0.79178	1.07774	-0.57133	-0.7705	0.02381	0.01108	-1.64928	-0.17291	-0.27021	0.02139	-1.04932	0.43299	2.76833	-0.85782	-2.87252	0.52192	0.30059	1
0.74306	1.38061	1.65484	-2.09976	0.81972	-0.5525	0.86356	-0.1585	0.5768	0.43176	-0.17759	1.001	1.16108	4.11965	-0.85211	-4.16403	-0.78585	2.13943	0.99988
-1.97986	0.06308	-1.94152	1.71399	-0.87698	-1.15142	-0.18992	2.46066	-0.21283	4.24233	3.86133	-0.23075	-1.26098	-0.60997	-0.85782	-0.27827	-0.78585	-1.31108	0
-1.48959	-1.09118	-1.69106	0.51902	0.89802	-0.44578	-0.18594	0.67249	-0.33322	2.66756	1.8119	0.1449	-1.93269	-0.60997	-0.24976	-0.12213	-0.56294	-0.99122	0.0008
-1.07437	-0.38666	-0.64839	0.19091	0.19232	-0.38104	-0.1443	-1.1867	-0.53603	2.47923	-1.09518	-0.07721	-0.22304	-0.60997	0.76808	-0.60521	-0.7811	-0.16948	0.80619
-1.12212	-0.94893	-0.53715	0.45307	0.63244	0.32757	0.00257	-0.78434	-0.48208	1.61708	-0.17958	0.26651	-1.18656	-0.60997	0.049	-0.2291	0.15122	-0.80465	0.01005
-0.81935	-1.10299	-0.90716	0.95198	0.50707	0.33607	-1.46292	-0.19758	-0.3889	0.34736	-0.00965	-0.25014	-0.68131	-0.60997	0.03216	0.22501	0.73559	-0.72171	0.9886
-0.6184	-0.34394	-0.27724	0.95222	0.08134	0.50851	-0.62983	-0.66468	-0.11484	-0.32834	0.21573	-0.29139	0.34926	-0.60997	1.10985	0.26577	0.86339	-1.08084	0
-1.07209	0.26566	-1.22707	-0.57122	-0.02514	-0.0327	-0.90271	0.05135	-0.52122	-0.55358	0.8526	-0.24074	-0.64654	0.0656	1.10976	0.23111	0.71708	-0.85047	1
-0.44182	0.337	-0.1655	0.38991	-0.19576	-0.23181	-0.46698	-0.16293	-0.34803	0.60426	0.42418	0.19404	-0.05687	-0.50134	1.36119	0.04042	0.80801	-0.07791	0.01316
-0.25917	0.43835	0.36575	0.69065	-0.09302	-0.16381	-0.40557	0.05533	-0.43278	1.18177	0.81586	-0.07105	0.20667	-0.53472	1.73963	-0.24478	0.27298	0.55589	0.03883
-0.38956	0.23295	-0.34338	0.99981	-0.14397	-0.14825	-0.48044	-0.00619	-0.53528	0.84189	0.9409	0.14385	0.65202	-0.5049	1.89767	-0.39797	1.16048	0.53184	0.01023
-0.16458	0.44399	-0.80745	0.95222	-0.7705	-0.05255	-0.05339	0.17819	-0.20557	-0.24841	0.6044	0.57772	0.64426	-0.60997	2.42163	-0.66091	2.16805	0.53083	0
0.20733	0.84892	0.20859	0.28842	-0.58842	-0.13073	-0.20677	0.00321	0.09002	0.05208	0.4375	0.13035	0.88424	0.26892	1.57805	-1.70428	2.0806	0.65094	0.03817
0.44051	0.66438	-0.07841	0.19044	-0.66402	-0.28494	-0.37195	-0.31411	0.11743	0.04952	0.57561	-0.03874	1.08868	0.06569	-0.20193	-2.13873	0.42695	0.07035	1
0.59588	1.0448	1.08621	-0.60895	-0.45496	-0.09907	-0.03774	-0.21397	0.06085	0.137	-0.21587	-0.05987	0.93533	1.73601	-0.08734	-2.37382	0.58537	0.86814	0.99762
0.76784	1.44232	1.35074	-0.79116	-0.2712	-0.20145	0.21607	-0.45064	0.00162	-0.2931	-0.26964	-0.07437	0.92001	2.93948	0.16159	-3.23691	0.70185	0.96127	0.99497
-0.76967	-1.94528	-2.08143	1.71399	1.03965	-0.62689	-0.17475	0.54368	-0.57213	0.05679	1.79561	0.35539	-2.50022	-0.60997	0.45396	0.42796	-0.78585	-1.08084	0
-1.07222	-0.51529	-1.30085	-0.57133	0.50726	-0.70988	-0.57295	1.07327	-0.35074	0.81978	0.02139	0.70909	-2.47961	-0.60997	-0.52987	-0.23654	-0.78585	-0.39013	0
-1.97986	-0.55478	-1.20511	0.19044	-0.13162	0.51183	-1.10388	-3.46928	-0.65923	3.00701	1.35295	-0.02863	-1.69639	-0.60997	-0.85782	-1.05143	-0.78585	-0.39013	0
-1.07222	-0.57698	-0.99862	0.19044	-0.76607	-0.05787	-0.02664	-1.20829	-0.67578	1.21833	-1.29487	-0.19593	-0.4559	-0.60997	-0.20556	-0.59766	-0.78585	-0.1613	0.00011
-1.07222	-0.53885	-0.89582	-0.57133	0.08134	-0.11231	-0.03822	-0.46329	-0.15839	0.50005	-0.3169	-0.34191	-0.54217	-0.60997	-0.85782	0.26577	0.67034	-0.62037	0
-1.07222	-0.37813	-0.87368	0.19469	-0.02775	-0.54334	-0.18364	-0.30655	-0.76397	0.38149	-0.14707	-0.25823	-0.51258	-0.60997	1.1166	0.26577	0.81582	-0.62177	0.00011
-0.16458	-0.01017	-0.71172	0.19044	-0.45106	-0.2783	0.27655	-0.40362	-0.45962	0.36198	-0.16215	0.21391	0.2037	-0.60997	0.78191	0.26577	2.17012	-0.39013	0
-0.01331	-0.04584	0.55489	0.95222	0.18782	-0.89579	-0.08752	-0.23206	-0.76448	-0.08128	-0.6012	0.28465	0.74345	0.06569	0.45396	-0.02397	0.94279	-0.85061	0
0.28924	0.17965	0.25297	0.95222	0.40078	-0.53061	-0.29231	-0.23206	-0.88061	0.59451	0.67278	0.58782	1.19689	-0.60997	1.10985	0.26577	0.44511	-0.62037	0
-0.16458	-0.06941	-1.05047	1.71399	-0.55754	-0.29158	-0.28094	-0.12763	-0.55761	-0.03041	0.94629	0.15327	1.35663	-0.60997	-0.20193	0.26577	1.72953	0.99131	0
0.44102	1.31204	0.13578	0.2062	-0.34588	-0.18267	-0.21409	0.53596	0.18584	-0.21878	0.44852	0.80427	0.12836	0.05802	0.47095	-0.28145	2.31883	1.21834	0.77609
0.44051	1.39881	0.34134	0.19044	-0.66402	-0.02931	-0.22026	0.00663	0.86143	0.20938	0.67998	0.56761	1.13635	-0.60997	2.09369	-1.10654	2.20904	1.68202	0
0.74306	1.01918	1.51222	-0.57133	-0.87698	0.14664	-0.00409	-0.20968	0.34607	1.08864	-0.53282	-0.1398	0.74216	0.06569	1.10985	-1.22779	0.63816	1.68202	1
1.14192	1.32275	0.849	-0.02226	-0.7183	0.02044	-0.17121	-0.33026	0.12358	-0.38425	-0.02355	0.11903	0.95646	0.68597	1.17759	-1.97912	1.34614	0.91833	1
1.09303	1.80847	1.19802	-0.2341	-0.54297	-0.26212	-0.07775	0.02291	-0.16511	-1.08033	-0.2958	-0.1419	0.90369	2.09267	1.2948	-2.31357	1.42431	0.2432	1
-1.39641	-1.32567	-2.28006	0.40572	0.75224	-0.15655	-0.23303	1.27951	-1.08026	0.21272	0.61084	-1.26867	-2.68355	-0.60997	-0.28836	-0.17472	-0.7538	-1.06751	0.00407
-1.2235	-1.94592	-1.93415	0.95222	1.99797	2.71954	-0.12165	0.4318	0.52754	0.26752	1.23059	-1.57483	-1.58689	-0.60997	-0.85782	0.26577	-0.78585	-1.31108	0
-1.07222	-0.57408	-1.17379	0.19045	-0.2381	0.62662	-0.27134	-0.67485	0.12846	-0.10393	0.36306	-0.56985	-0.67824	-0.60997	-0.85411	-0.46602	-0.78585	-0.84916	0.00012
-1.07222	-0.91275	-1.65432	0.95222	-0.87698	0.33588	0.34481	-1.38821	-0.51769	0.09312	-1.15182	0.0219	-1.05744	-0.60997	-0.20193	0.26577	-0.78585	-1.08084	0
-1.07222	-0.05221	-1.21984	0.95222	-0.87698	-0.3945	-0.30369	-0.10526	-0.77174	0.83431	-0.65878	-0.28128	-0.604	0.06569	-0.85782	-0.91443	0.37609	-0.85061	0
-1.07071	0.01298	-1.45349	0.95089	0.1855	-1.56235	-0.66595	0.86888	-0.12711	-0.06515	0.15974	-0.85468	-0.95806	0.06392	1.10599	0.15279	2.01725	-1.30862	0.95821
-0.16458	0.31722	-0.80007	0.95221	-0.87696	-0.6136	-0.38332	1.02848	-0.40519	0.03499	-0.75234	0.00169	0.17021	-0.60995	0.12602	-0.16016	2.19449	-0.62037	0
0.28924	-0.22801	0.0836	0.95222	-0.55754	0.22632	0.53443	-0.61247	-0.22009	0.21665	-0.9035	0.26444	0.93797	1.41701	-0.20193	-0.1586	1.8354	-0.85061	0
0.34098	0.33142	-0.0302	1.02297	-0.28337	-0.28679	0.01288	-0.3603	-0.63511	0.29303	-0.13221	0.41152	0.73394	-0.09487	-0.02874	-0.12683	1.12946	-0.17865	0.00288
0.74306	1.04471	-0.16333	0.95222	-0.32984	-0.3589	0.16308	-0.42201	-0.69404	0.9481	0.05284	0.58989	0.21372	-0.60997	-0.24465	-0.2361	0.693	0.33234	0
0.50854	0.84395	-0.03697	0.8	-0.13256	-0.21142	0.00284	-0.06929	-0.47466	0.45388	-0.0478	0.33176	0.88894	-0.2156	0.88888	-0.45623	1.15111	1.07648	0.00318
0.74306	0.92045	-0.26988	0.95222	-0.34458	-0.30818	-0.21646	1.49098	-0.79351	1.1177	-0.53282	0.11285	0.86711	0.74135	2.09369	-0.65068	0.89609	1.68202	0
0.82198	0.95353	0.32533	0.39012	-0.18251	-0.13215	-0.04699	0.2042	-0.22711	0.1944	-0.41288	0.37917	0.93174	0.31673	1.99795	-0.49511	1.06728	1.59415	0.0041
1.40367	1.51091	1.1171	-0.09061	-0.72659	0.10079	-0.10998	-0.28609	0.12359	-0.50659	-0.22091	0.2259	0.91437	0.9045	1.55688	-1.82614	1.54511	1.21619	0.99054
1.95325	1.53703	0.42234	0.19044	-0.7705	0.35579	-0.31507	-0.89591	0.39688	-1.40379	0.41366	0.891	0.91864	0.06569	2.09369	-1.63405	2.0736	1.22155	1
-1.97544	-1.20086	-3.14149	0.94772	-0.87698	-0.05919	-0.12165	2.61849	-3.66062	0.23694	0.88034	-2.43883	-3.12382	-0.60997	0.12078	-0.65744	-0.77914	-1.31108	0.00012
-1.97986	-1.00066	-2.75893	-1.3331	1.67853	-0.05919	-0.12165	1.17024	-0.37252	-0.34287	-0.45725	-2.85827	-3.01034	-0.60997	-0.85782	-0.52549	-0.78585	-1.31108	0
-0.91278	-1.24625	-1.34219	0.40025	-0.07482	0.20661	0.12933	0.34783	-0.1383	-0.20315	0.02275	-0.66198	-1.19167	-0.60997	-0.36877	0.00189	-0.77251	-0.71034	0.00707
-0.6659	-1.12895	-0.97819	0.69224	-0.54128	-0.10366	0.0064	0.13298	-0.42445	0.04399	-0.06685	-0.14561	-0.76336	-0.51525	-0.30809	-0.04942	-0.61219	-0.58687	0.00996
-1.07149	-1.53481	-1.87377	0.952	-0.87674	-0.66296	-0.15935	0.00663	-0.72814	-0.04441	-0.75166	-0.33125	-1.35391	-0.60977	0.12552	0.26518	0.56738	-1.08037	0.98509
0.13797	-0.25986	-0.44662	1.71399	0.29429	-0.18202	0.21207	0.34229	0.07025	1.37203	0.38487	-0.46318	0.51157	-0.60997	-0.85782	0.55314	2.40781	-0.62037	1
-0.16458	0.23634	-1.47021	0.95222	-0.87697	-0.37126	-0.03822	1.26721	-0.14388	0.04225	-0.35648	0.05221	-0.19435	0.06568	-0.85781	0.00438	3.40834	-1.08084	1
0.74306	0.98032	-0.21833	0.19044	-0.87698	0.13004	-0.56916	0.02155	-0.92779	-0.12488	-0.05778	0.04211	0.509	0.06569	-0.85782	0.04453	0.79489	-0.85061	0
-0.5511	0.70503	-0.39848	0.66858	-0.36034	-0.23473	0.01135	-0.09638	0.14234	-0.37947	0.22548	0.47546	-0.73054	-0.44288	0.29241	0.09324	0.8108	0.35835	0.99999
1.03661	0.66645	0.02172	0.8984	-0.20551	-0.11088	0.02434	-0.26107	-0.34292	0.00834	-0.03965	0.43981	0.40216	-0.42531	0.0591	0.15626	0.69096	0.16367	0.01268
1.18825	0.27401	0.56932	-0.52455	-0.33599	0.00614	1.38333	0.22263	-0.3299	0.7039	-0.71479	0.64842	0.92635	-0.5967	1.41196	-0.13816	0.4228	0.53359	0.71179
0.28924	0.75674	0.2456	0.19044	1.03965	-0.11563	0.28034	-0.83624	-0.62294	-0.44461	-0.71636	-0.36213	1.21364	0.06569	0.78191	-0.07278	0.67501	0.99131	0
0.69123	0.83414	0.3466	0.13988	0.10596	-0.18955	-0.14735	0.02182	-0.30413	-0.06041	-0.53505	0.36576	0.84344	1.07932	2.02941	-0.14275	0.78461	1.93438	0.00011
1.80198	0.86121	0.85682	0.19044	-0.66402	-0.04259	-0.05339	0.14089	0.09203	-0.24841	-0.64439	1.34576	0.51415	0.74135	2.74958	-0.09876	0.7705	1.91226	0
3.01217	1.82239	1.78469	0.19044	-0.66402	0.05369	-0.41746	0.08122	0.38599	-0.14668	0.20853	1.14365	1.39012	-0.60997	2.09369	-0.57982	0.72691	2.83322	0
-1.70211	-0.75553	-1.84194	-0.79903	0.08835	-0.08143	-0.07095	1.40075	-1.33103	-0.01772	0.74682	-1.6087	-2.53259	-0.60997	-0.28771	-0.40532	-0.7517	-1.07689	0.0044
-1.26786	-1.16522	-1.2802	0.02133	-0.05182	-0.06318	-0.06862	1.42036	-0.68439	-0.3347	0.58626	-1.09638	-1.79054	-0.60997	-0.24678	-0.12289	-0.76431	-0.65278	0.0051
-0.46713	-2.17077	-0.86637	0.95222	-0.13162	-0.05919	-0.12165	2.00565	0.30978	-1.0114	-0.16934	-0.73604	-0.899	-0.60997	-0.20193	0.26577	-0.78585	0.07035	0
-0.16458	-1.28793	-0.4908	0.19044	-0.87698	-0.2949	0.65578	0.66303	-0.37252	0.19485	0.64399	0.28465	-1.00592	-0.60997	0.12602	0.26577	-0.78585	-0.39013	0
-0.16458	-1.57457	-0.5718	0.95222	-0.2381	-0.70656	-0.59191	0.27516	-1.47581	0.57998	0.23372	0.38571	-0.17503	-0.60997	-0.20193	0.26577	-0.78585	-0.62037	0
-0.01788	-0.84165	-0.41112	1.09309	-0.23128	-0.58989	-0.24946	0.92949	-0.30959	0.01085	-0.54799	0.04426	0.1731	-0.51051	-0.62012	0.0895	1.14775	-0.86174	0.98971
0.28924	-0.49554	0.14251	0.95222	0.2943	-0.21522	-0.22405	0.69286	0.04484	-0.62627	-0.71996	0.35539	0.22173	-0.60997	-0.20193	-0.27749	1.16387	-0.85061	1
0.44051	-0.1038	-0.10787	0.19044	-0.34458	-0.43101	0.23483	1.28213	-1.31612	-0.74253	-0.05778	0.60804	0.93024	-0.60997	1.10985	0.26577	0.99469	-0.62037	1
0.59609	0.40884	-0.10818	0.4098	-0.25997	-0.12142	-0.31553	0.35058	-0.55472	-0.56529	-0.16244	0.33564	0.95221	-0.26838	-0.28695	0.18458	0.86369	0.22807	0.98512
1.2701	0.392	0.03029	0.95222	-0.18305	0.02326	-0.13791	-0.10917	-0.02002	-0.67014	-0.00489	0.17575	0.50208	-0.26463	0.11978	0.66255	0.72275	0.07591	0
1.6507	1.12555	0.58435	0.19044	-0.02514	0.10016	-0.40229	0.17819	-0.07129	-0.13214	-0.20893	0.43624	0.56825	-0.60997	0.45396	0.20751	0.8992	1.68202	1
1.75665	1.12137	0.61731	0.01941	-0.28692	-0.04826	-0.26453	0.53005	0.00416	-0.08414	-0.17679	0.54061	0.77207	0.44362	0.66955	0.03585	0.4742	1.61345	0.98497
-0.16458	0.77649	0.56962	-1.3331	0.50726	-0.26834	-0.65638	-0.75419	0.40414	-0.7716	-0.18374	0.42613	0.69578	3.44399	2.09369	0.45709	0.76842	3.06346	0
1.96155	1.09328	1.03179	-0.30827	-0.56366	-0.09353	-0.2716	0.20056	0.11614	-0.22918	-0.01061	0.88159	0.88761	0.93551	1.74059	-0.05852	-0.1476	2.03778	0.00186
2.10452	1.41155	1.12193	-0.57133	-0.7705	0.03377	0.1021	0.14835	0.13921	0.07859	0.47844	1.0628	1.41975	0.06569	1.4378	-0.46015	-0.78585	1.91226	0
-1.07222	-0.42101	-0.22569	-2.09487	-0.02514	-0.15546	0.04142	0.46163	0.18276	0.04952	1.46452	-0.08927	-2.21939	-0.60997	-0.20193	0.26577	-0.78585	-1.08084	0
-1.97986	0.54718	-0.66017	-0.57133	-0.2381	-0.00607	-0.11028	0.98376	-0.8298	-0.27021	1.15142	0.16338	0.36472	-0.60997	-0.20193	-1.25456	-0.78585	0.07035	0
-0.62436	-1.31975	-0.12304	0.95609	-0.45344	0.01719	-0.17979	0.6707	0.02617	-0.59207	0.92426	0.05665	-0.1611	-0.60997	-0.19862	0.26577	-0.78585	0.06791	0.00011
-0.15272	-1.43689	-0.37491	0.73036	-0.41193	-0.21401	-0.07995	0.84094	-0.66229	-0.16358	0.27017	-0.07633	-0.39931	-0.60997	-0.39461	0.38816	-0.78585	-0.36443	0.00603
0.46047	-1.30043	-0.0543	1.30839	-0.82846	-0.40505	-0.11256	1.02635	-1.19946	-0.15491	0.10291	0.30963	-0.34631	-0.60997	-0.85782	0.68325	-0.78585	-0.39013	1e-05
0.13797	-1.83636	-0.04896	1.71399	-0.87698	-1.05515	-0.33024	1.61032	0.38237	-0.43734	-0.9035	-0.27117	0.57598	-0.60997	-0.85782	0.26577	-0.78585	-0.85061	1
-0.16458	-0.31707	-0.46707	0.18575	0.81998	-1.15591	-0.2291	1.54119	-0.7444	-0.27113	-1.16981	0.03074	0.26319	-0.60572	-0.85782	-0.43494	0.8158	-0.84765	0.99988
0.44051	0.6198	-0.05632	0.19044	-0.13162	-0.51401	-0.40229	0.97631	-0.77174	-0.728	-0.68757	0.59793	0.93925	0.06569	-0.85782	-0.20269	0.88623	0.07035	1
0.96469	0.57677	0.3014	0.24225	-0.03948	-0.21608	-0.42049	0.45862	-0.53013	-0.58625	-0.31885	0.30677	1.21954	-0.26799	-0.4636	-0.08357	0.84976	0.80628	0.98981
1.19688	0.28857	0.2677	0.19044	-0.13162	0.36575	-0.89909	-0.0978	-0.25275	-0.25568	0.33089	-0.04884	1.76627	-0.60997	-0.85782	0.26577	0.79489	1.68202	1
2.71528	1.42785	0.88914	0.19044	-0.61298	-0.03092	-0.16738	0.64536	0.02246	-0.38794	0.08276	0.44413	1.09698	0.06569	0.46458	-0.48124	0.74533	1.54538	1
1.49943	1.35295	0.22351	-0.57133	0.08134	-0.54389	-0.51606	1.33434	0.1138	-0.45187	-0.64439	0.22401	0.99465	0.74135	0.45396	0.00753	0.72535	2.1425	1
1.80533	0.97442	0.46604	-0.1947	-0.61217	-0.15496	-0.47388	0.71401	0.01301	-0.69135	-0.33111	0.05297	0.86371	1.75045	0.28708	0.18573	-0.78585	1.45399	0
0.49215	0.98264	0.42549	0.16865	-0.24889	0.01074	-0.86201	0.67409	0.22044	0.73354	0.06678	1.22767	-0.22261	2.01684	0.80746	0.88906	-0.78103	1.68111	0.6233
2.2558	0.74146	1.71841	-0.57133	-0.7705	-0.24842	-0.02685	0.1036	-0.23461	0.79798	0.87071	1.79042	0.10966	-0.60997	2.42163	0.18231	-0.78585	1.22155	0
-0.31585	-0.20954	0.57699	-2.85665	-0.66402	-0.22186	-0.67534	0.57352	-0.01322	-0.11761	0.76635	-1.15038	-0.96212	-0.60997	-0.85782	0.26577	-0.78585	-1.31108	0
-0.17038	-1.54977	-0.23547	-1.32845	-0.44201	0.9725	-0.41936	-0.14196	0.93601	0.57044	0.4674	-0.22544	0.46278	-0.60997	-0.85307	0.26401	-0.78069	0.28018	0.78906
-0.31585	-0.86116	-0.32142	-0.57133	0.50725	0.30932	-0.55399	0.08122	-0.90239	0.01319	0.2985	-0.85731	0.31319	-0.60997	-0.85782	0.26577	-0.78585	-1.08084	0
0.11119	-0.69215	-0.00182	0.28353	-0.16617	-0.07085	-0.53047	0.45506	-0.52939	-0.07197	0.51829	-0.41988	0.36122	-0.52576	-0.78348	0.37931	-0.38594	-0.48974	0.00851
0.88966	-2.36691	0.53172	0.95222	-0.02086	-0.56576	0.56939	0.01192	-0.03765	-0.10007	0.02096	0.35432	0.22538	-0.60997	-0.85782	0.26577	-0.78585	-0.16413	0.99988
0.42537	-0.6112	-0.03738	0.86783	0.03487	-0.56152	-0.22719	0.98171	-0.61604	-0.22415	-0.81541	0.08872	0.59098	-0.53984	-0.85782	0.004	-0.57043	-0.09663	0.99476
0.44051	0.02805	0.12778	0.95222	-0.34458	-0.62025	-0.36058	0.69286	-0.1838	-0.8152	-1.50091	0.91121	0.85423	0.06569	-0.85782	-0.46959	-0.78585	-0.15989	1
0.62402	0.52586	0.3181	0.20302	0.28768	-0.51652	-0.29069	0.5366	-0.29901	-0.55218	-1.12481	0.38212	0.89055	-0.33797	-0.8206	-0.29157	0.22874	0.83165	0.99815
1.49943	1.72842	1.13309	0.19044	0.50726	-0.40577	-0.53916	0.04614	0.04205	-0.64435	-0.91564	0.15498	1.27445	0.06569	-0.85782	-0.85878	0.77706	1.68465	0.99989
1.56684	1.05605	0.90779	-0.02053	-0.29494	-0.06179	-0.08527	0.21838	0.0519	-0.61895	-0.45368	0.2121	1.12503	-0.22792	-0.36812	-0.2607	0.8964	1.24473	0.99709
0.29809	1.28499	0.95824	-0.56841	-0.45094	-0.32325	0.12822	0.30573	0.17863	-1.22616	0.24993	-0.26891	1.33208	0.73679	0.12531	-1.0848	0.53978	1.90946	0.06391
1.80198	1.42493	0.0836	0.19044	-0.66402	0.37571	0.04142	-0.74673	0.2009	-0.78613	-0.68397	0.32507	0.81688	1.41701	-0.85782	0.41064	0.51258	0.99131	0
1.40928	1.02861	0.4038	0.05574	-0.48385	-0.01126	-0.15487	0.46476	0.17563	-0.47199	-0.14925	0.39411	0.81422	0.60871	0.3791	0.19097	-0.58647	1.00216	0.00257
1.34816	1.20644	0.41498	0.95222	-0.55754	-0.2949	-0.37954	1.41639	-0.21646	0.09312	0.04658	0.90111	0.22559	-0.60997	1.4378	0.14373	-0.78585	1.45179	0
1.3988	1.12812	1.65926	-0.15045	-0.37743	-0.12569	0.3261	-0.52048	0.30881	-0.36225	-0.65791	0.88547	0.76957	-0.60997	1.4378	0.17203	-0.78585	1.09212	0
-0.16458	0.01658	1.46804	-1.3331	0.08134	-0.15215	-0.60329	-2.0819	0.40414	1.14677	1.27738	-0.33181	0.17664	-0.60997	-0.20193	-0.07199	0.49753	-0.15989	0
-0.3547	-0.06731	0.17344	-0.95064	-0.05429	0.13984	-0.75598	0.31216	-0.00257	0.11871	1.04114	-0.97418	0.19517	-0.21288	-0.78871	0.06202	0.03955	-0.82301	0.00922
-0.16458	0.60196	-0.12996	-0.57133	0.72022	0.35579	-1.0963	0.31991	0.36059	0.39105	0.80234	-0.52382	1.12089	-0.60997	-0.85782	0.26577	0.4202	-0.39013	0
0.89434	0.24908	0.78318	-0.57133	-0.66402	-0.49741	-0.80808	-0.30665	-0.0604	-0.44461	1.24859	-1.87801	1.15309	0.06569	-0.85782	0.01225	0.50479	-0.85061	0
1.19688	0.6561	-0.35088	0.95222	-0.2381	-0.26502	-0.61087	0.64811	-1.22539	0.36925	0.62599	-0.07916	0.30417	-0.60997	-0.85782	0.27128	-0.78585	-0.62037	1
0.28924	-0.18406	0.17196	0.95222	0.2943	-0.33806	-0.11407	1.12549	-1.18547	-0.14668	-1.00067	-0.02863	0.88	-0.60997	-0.85782	-0.41527	-0.78585	1.22155	1
0.59179	0.00385	0.25297	0.19044	0.93317	-0.04259	-0.27714	0.48401	-0.56487	-0.42281	-1.18781	0.08253	1.32056	-0.60997	-0.85782	0.26577	-0.78585	1.45179	1
0.59179	0.97777	-0.07105	0.19044	0.08134	-0.45757	-0.00788	-0.32157	0.48036	-0.21208	-0.66598	0.62825	0.67775	-0.60997	-0.52987	-0.60108	-0.78585	2.60298	1
1.19689	1.12172	1.40914	-0.57131	-0.1316	-0.21192	-0.17095	-0.02319	0.13558	-0.78615	-1.71324	0.48676	0.88516	-0.60995	-0.85782	0.1453	0.74555	0.53087	1
0.59179	0.62808	0.901	-0.57133	-0.55754	-0.02599	1.03502	-0.43345	0.33518	-0.619	-0.98627	0.39581	0.2578	-0.60997	-0.85782	-0.38456	1.84318	0.07035	1
0.74306	0.6854	0.79791	0.19044	-0.66402	-0.40114	1.66077	1.61778	0.4114	-2.11591	0.20133	-0.72594	0.51029	0.06569	0.45396	0.17365	0.75856	1.22155	1
0.13797	0.72681	0.68008	-0.57133	0.50726	0.11344	0.19311	0.96139	0.46584	-1.22213	0.07178	-0.56424	0.69965	0.74135	0.12602	-0.40424	-0.78585	-0.15989	0
1.19688	0.65929	0.20142	0.19044	-0.45106	0.01385	-0.01926	0.22294	-0.0604	-0.38647	-0.47524	0.43624	1.05648	0.06569	0.45396	0.26498	-0.78585	0.30059	0
0.89434	1.04402	0.75372	0.19044	-0.34458	-0.01603	-0.45538	-0.1873	0.46221	0.18758	-0.04339	1.10322	1.03844	-0.60997	0.78191	-0.00664	-0.78585	0.99131	0
0.28924	0.22615	2.09398	0.19044	-0.7705	-0.41109	-0.6488	-0.2246	-0.10758	-0.58994	0.03219	1.25481	0.60304	-0.60997	0.78191	-0.27749	-0.78585	1.68202	0
-0.48563	0.12125	0.79602	-2.19594	-0.40293	2.97774	-0.25133	-1.07461	1.54525	1.19204	2.57975	-1.60299	0.01361	-0.10733	-0.66971	-0.22427	-0.41526	-0.98092	0.00204
-0.61839	0.25435	0.17188	-0.56684	-0.02372	0.13575	-0.38715	1.06875	0.35974	0.45625	1.7459	-0.62496	0.17392	0.74129	-0.5299	-0.64883	0.62495	-0.39017	0.00014
-0.6184	0.08221	0.17196	-0.57133	-0.8769	-0.0127	-0.98627	0.62577	0.14648	-0.31374	2.06909	-2.02945	0.00404	0.74135	-0.85779	-0.16342	0.61585	-1.31099	0
-0.16458	-0.14521	1.35021	0.95222	1.25261	-0.763	-1.21007	-0.37378	-0.7427	-0.16121	1.78121	-1.63546	0.58371	-0.60997	-0.85782	0.26577	-0.78585	-0.85061	1
-0.16458	-0.00189	-0.36561	1.71399	0.61374	-0.11895	-0.73223	0.28261	-0.04226	-0.71347	-0.41406	-0.20043	1.03458	-0.60997	-0.85782	0.26577	0.38751	0.07035	1
-0.16458	0.54017	-0.05632	0.19044	1.25261	-0.3613	-1.20628	0.40942	-0.85521	0.83431	-1.5261	-0.22064	1.10285	-0.60997	-0.85782	0.26577	-0.78585	0.53083	1
-0.16533	0.48579	-0.0073	-1.32971	-0.76698	-0.71263	-0.95531	0.686	0.02071	0.37472	-2.20041	-0.44018	0.74933	0.06569	-0.85782	-0.38803	-0.78585	0.52971	0.99989
0.38819	0.61575	0.39885	-0.24237	0.14793	-0.35225	-0.21596	-0.12309	0.06514	-0.50895	-1.44545	0.20513	0.88301	-0.31513	-0.76307	-0.13367	-0.5703	0.85769	0.99046
0.57311	0.90083	0.73619	-0.27087	-0.0512	-0.32275	0.14413	-0.51601	0.13414	-0.78514	-1.18652	0.38584	0.77572	-0.31682	-0.79679	-0.21574	-0.11585	0.60149	0.98734
0.89162	0.921	0.7234	-0.15809	-0.24724	-0.14989	0.30034	-0.23407	-0.07551	-0.98621	-0.71539	0.13811	0.63606	-0.36803	-0.77222	0.17703	0.12557	0.37594	0.98875
-0.16447	0.4262	0.30454	-0.57125	-0.13163	0.99309	-0.84588	-0.00082	-0.90597	-0.09585	0.23371	-0.25091	0.72407	-0.60996	-0.8578	0.14534	-0.78582	0.30058	0.99999
1.19688	0.75292	0.28979	-0.57133	-0.45106	-0.02931	0.75818	1.37163	0.71989	-0.61174	1.32056	0.17348	0.88515	-0.60997	0.45396	0.33742	-0.78585	0.07035	0
0.44051	-0.22546	1.4754	0.19044	0.50726	-0.49741	0.46237	-0.44837	0.25534	0.11492	0.05378	0.14317	0.39306	-0.60997	-0.20193	0.26577	-0.78585	0.30059	0
0.13797	0.50833	0.98937	0.19044	0.18782	-0.48745	-1.07354	-0.37378	-0.03137	0.53638	-0.21973	1.14365	0.42913	-0.60997	1.4378	0.5059	-0.78585	0.99131	0
-0.01331	0.528	1.37382	-0.57133	-0.49211	-0.67265	0.91334	0.3962	0.01005	-0.00833	0.33047	0.64404	-0.38584	-0.42101	-0.01931	-0.39411	-0.78585	2.098	1
-0.6184	0.14762	0.46724	-2.47622	-0.66165	4.15027	-0.12165	-0.64038	2.00646	1.1783	3.04466	-2.07361	-0.09384	0.06569	-0.85782	-0.28488	-0.78585	-1.31108	0
-0.5879	0.13697	0.27315	-1.25059	-0.38364	1.43642	-0.42899	0.35041	0.86777	0.36387	2.27369	-1.77703	-0.04718	0.51547	-0.77436	-0.33283	-0.0225	-1.0773	0.03585
0.13797	0.0943	0.3487	0.19044	0.18782	-0.91571	-0.7474	-0.08288	0.25171	-0.6626	1.57608	-1.55462	-0.01143	0.74135	-0.20193	0.06185	0.49857	-0.62037	1
-0.18981	0.05167	0.15195	0.37566	0.56763	-0.52069	-0.72827	0.02769	0.14434	-0.2619	0.72824	-1.3256	-0.04264	0.48171	-0.70828	-0.32082	-0.02129	-0.58949	0.99221
-0.16458	0.3529	-0.42452	0.95222	1.35909	-0.84268	-0.65638	-0.86608	0.12106	0.53638	0.17254	-0.52382	0.9019	-0.60997	-0.85782	0.26577	0.38855	-0.39013	1
-0.31585	0.26628	-0.50553	0.19044	1.57205	-0.98543	0.40549	0.54368	1.01023	0.74711	-1.44692	-0.35202	0.29	0.06569	-0.85782	-0.11766	0.48974	-0.62037	1
-0.6184	-0.31528	-0.06369	0.19044	0.40078	-0.32478	-0.03443	-1.15698	-0.02048	-0.24841	-1.42533	-0.27117	0.39564	-0.60997	0.12602	-0.39795	-0.78585	-0.39013	1
-0.46713	0.70133	0.59908	-0.57133	0.8267	-0.31482	-0.22026	-1.51501	0.59649	-0.728	-1.36055	0.99206	0.97532	0.06569	-0.85782	-0.46723	-0.78585	-0.15989	1
0.28937	0.85626	0.46651	0.19044	0.08124	-0.53713	0.37478	-0.59049	0.29841	-1.43263	-1.42181	0.00164	0.97519	0.06569	-0.85782	0.20531	-0.78585	0.30033	0.99998
0.28924	1.07268	0.85682	-0.57133	-0.13162	-0.3281	0.06417	-0.8437	-1.30161	-0.85153	-0.53282	-0.10948	1.2291	0.06569	-0.85782	-0.64044	-0.78585	0.30059	1
1.49943	0.98733	-0.09314	0.19044	-0.2381	0.29272	-0.0989	-0.19476	-0.31082	-0.8806	0.97508	0.05221	0.27841	-0.60997	-0.85782	0.86808	-0.78585	0.30059	1
1.04272	-0.00016	0.42157	0.94866	-0.55441	-0.03302	-0.2914	0.42891	-0.84287	-0.71079	-0.35461	0.30589	0.42506	-0.60997	0.45245	0.15015	-0.78585	-0.61358	0.91807
0.42562	-0.50317	-0.02499	0.60376	-0.24925	-0.10639	-0.72821	0.11865	-1.06748	-0.19441	-0.3257	0.69022	0.12035	-0.60997	1.25828	0.26577	-0.78585	0.09133	0
0.13797	0.75483	1.83624	0.19044	-0.13162	-0.26834	-0.42125	1.3045	-0.39067	0.64538	0.55042	0.25433	-0.10805	-0.60997	-0.85782	0.01776	-0.78585	0.53083	0
-0.16761	1.02461	0.23166	-1.34124	-0.87132	-0.03163	-0.13103	0.20567	0.38813	-0.20445	1.09485	1.26688	-1.04898	-0.60997	1.11208	0.36962	-0.78585	0.5278	0.00012
-1.2235	-0.60765	-0.42452	-1.3331	1.35909	2.18836	-0.12165	-0.37378	0.02307	-1.87612	1.97195	-1.72642	-0.03462	-0.60997	-0.85782	0.26577	-0.78585	-1.08084	1
-0.52224	-0.23303	-0.16412	-0.50182	0.49825	0.32241	-0.37546	0.17274	0.25765	-0.59936	0.84722	-2.13265	-0.58573	0.74333	-0.70768	-0.4473	-0.15561	-0.92977	0.99452
-0.31585	0.2421	-0.16529	-0.16149	0.6619	-0.52893	-0.41276	0.68776	-0.07088	-0.16566	0.3639	-1.97759	-1.0438	1.78163	-0.85782	-1.13209	-0.35172	-0.85061	1
-0.76487	-0.66573	0.19606	0.18946	2.50855	-1.02293	-1.55895	-0.65041	0.64426	1.06746	0.29932	-2.95424	-1.34174	-0.59355	-0.85389	0.2577	-0.7773	-1.3042	0.14759
-0.31585	-0.27897	-0.29197	0.19044	0.72022	-0.07911	-1.38073	-0.82878	2.17884	0.02045	-0.14775	-0.16001	-0.2008	-0.60997	-0.85782	-0.39243	-0.78585	-0.15989	1
-0.46713	0.19557	0.48862	0.19044	2.63685	-1.15142	1.22464	-2.72338	0.0267	-0.33561	0.38487	-0.97858	1.52409	-0.60997	-0.85782	0.26577	1.76845	0.07035	1
-0.44268	0.16144	0.16352	-0.29913	1.52707	-0.2427	1.64813	-1.25089	0.6569	-0.64407	-0.54933	-0.24103	0.43401	-0.24833	-0.78189	-0.52844	0.2321	0.09287	0.99405
0.28924	0.59304	0.42234	0.19044	0.2943	0.59482	2.00587	-1.53739	0.33881	-1.26573	-0.98627	-0.12969	0.37502	0.06569	-0.85782	-0.20348	-0.78585	0.76107	1
-0.81091	0.38712	0.02419	-1.3331	0.31662	-0.4748	0.87879	-0.25065	0.44091	-1.65136	-0.22943	-0.44366	0.18203	1.70903	-0.42295	-0.85569	-0.78585	0.03831	0
0.74305	-0.13496	-0.08573	0.95215	0.08132	0.23619	0.26136	-0.40361	0.00487	-0.93873	-0.66237	0.57768	0.50642	-0.60992	-0.85782	-0.2955	-0.78585	0.99127	1e-05
0.78667	1.22893	0.52632	0.19045	-0.35951	-0.09176	-0.86568	-1.33227	-0.88993	-1.13029	-1.33646	-0.10036	0.79542	0.06554	-0.85781	0.57368	-0.78585	-0.18749	0.00081
0.5914	0.78179	0.377	0.19086	-0.17746	-0.45157	0.09819	-0.10189	-0.58247	-0.49542	-0.01474	0.28863	0.21495	-0.31011	-0.85484	0.3725	-0.78585	0.39909	3e-05
0.32046	-0.08336	0.38234	0.2145	-0.18098	-0.39375	-0.19862	0.19591	-0.61323	-0.19428	0.28763	0.52867	-0.15192	0.63758	0.2573	0.7621	-0.78585	-0.08393	0.02912
-0.16458	0.54866	0.25855	-0.56615	-0.24277	-0.30723	0.0271	-0.147	-0.1445	1.09658	0.59723	0.88081	-0.30972	-0.60997	-0.19752	0.26577	-0.78585	0.07361	0.00013
0.59179	0.47745	1.44357	-1.32842	-0.34746	-0.08782	-0.48212	0.01011	-0.38994	1.11893	-0.3393	1.79834	-0.35546	-0.60997	-0.20193	0.65761	-0.78585	-0.15571	0.00011
-1.97986	-0.80893	-1.57331	-2.09487	-0.87698	4.52887	-0.12165	1.65508	-0.56487	0.01319	-1.05465	-3.84865	-2.03389	-0.60997	-0.85782	-1.76002	-0.78585	-1.31108	1
-1.03055	-0.41785	-0.72429	-0.8746	0.67803	1.04255	-0.2103	0.423	1.27501	-0.55607	0.00357	-2.45929	-1.0406	0.35568	-0.85782	-0.44969	-0.51692	-0.95482	0.99715
-0.6184	-1.96758	-0.42452	0.19044	1.03965	-0.05919	-0.12165	-1.08239	4.13501	-0.72074	0.05378	-3.35346	-0.49322	0.74135	-0.85782	0.69644	0.69369	-1.31108	1
-0.83538	-0.50794	-0.63535	-0.253	1.07246	-0.71682	0.2105	-0.54419	1.7345	-0.12294	0.00156	-1.84052	-1.05218	0.45947	-0.64392	-0.07839	-0.31281	-0.97717	0.98834
-1.07222	-1.41077	-0.91688	0.18573	2.21093	-1.79344	1.7282	-3.00694	1.08305	0.97591	-0.19278	0.11594	-0.51185	-0.60997	0.12202	0.26577	-0.78585	-1.07664	0.99989
-0.79768	-0.53971	-0.50955	0.1675	2.17973	-0.93596	2.52598	-1.95124	0.97598	-0.0923	-0.0918	-0.35941	-0.19618	-0.2579	-0.51062	0.05922	0.0662	-0.37776	0.98719
-1.07222	-0.45541	-0.88846	0.19044	2.21093	0.38899	5.44178	-1.42551	0.87231	-1.06953	-0.71996	-0.4834	-0.48806	0.06569	-0.85782	-1.03174	-0.78585	0.30059	1
-0.16458	0.41342	0.61381	-2.85665	1.14613	0.49523	2.02863	0.03647	1.24976	-1.04046	-0.28091	0.29475	-0.07198	-0.60997	-0.85782	-1.23251	1.43528	0.30059	1
-0.31585	-0.08533	-0.37298	0.19044	-0.2381	-0.2949	1.61147	-0.59755	0.54568	-0.00135	-0.65518	-0.10948	-0.59498	0.74135	-0.85782	-0.04916	-0.78585	0.07035	1
-0.16458	-1.54335	-0.10787	-0.57133	-0.02514	0.95669	0.04521	-0.97796	-0.45599	-1.40379	-0.58681	-0.02863	0.35441	-0.60997	-0.85782	0.26577	-0.78585	-0.15989	1
0.74306	-0.11782	-0.08578	0.95222	0.08134	0.19644	0.42445	-0.91829	0.14646	-1.04046	-0.68757	0.94153	0.51415	0.74135	-0.85782	1.8546	-0.78585	0.07035	1
0.59179	0.46437	0.21615	0.19044	-0.02514	-0.96219	-0.31127	0.02155	-0.84069	-0.95326	0.0142	0.47666	0.22302	1.41701	-0.85782	2.00655	-0.78585	0.07035	0
-0.16458	-0.68472	-0.40243	0.19044	-0.02514	-0.50405	0.42824	-0.15001	-0.11847	-0.35014	1.30617	0.12295	-0.86164	2.09267	0.45396	0.7421	-0.78585	-0.85061	0
0.65296	0.56454	1.42976	-0.77439	-0.61411	-0.17216	-0.01108	0.08064	-0.48151	0.88378	-0.47389	1.63585	-0.03048	1.32703	0.11548	1.35314	-0.78585	0.08841	1
0.59179	0.65929	1.79205	-2.09487	-0.45106	0.08689	0.05279	-0.36632	0.00492	0.83431	-0.63359	1.52767	0.26939	1.41701	0.78191	0.93736	-0.78585	2.1425	0
-1.07222	-0.6786	-1.18628	-0.564	2.09669	4.93485	-0.12165	1.56404	2.24822	0.3701	-1.71948	-0.4919	-0.64928	0.06569	-0.85782	-0.60918	-0.78585	-0.16133	0.99989
-1.44907	-1.20864	-1.20524	-1.40154	0.50319	2.26861	-0.49463	-0.31221	3.99319	-1.08057	-0.48949	-2.88284	-1.37488	-0.13441	-0.64145	0.30363	-0.45209	-1.11203	0.99652
-1.97986	-0.34267	-1.5144	-2.09487	-0.34458	-0.05919	-0.12165	0.14835	5.84439	-0.77887	-0.27731	-4.25288	-2.24902	-0.60997	-0.85782	0.26577	-0.78585	-1.31108	1
-1.36569	-1.34202	-1.30368	-0.37706	1.23915	-0.76199	1.14023	-0.89239	3.16419	-0.80428	0.14796	-1.60093	-1.41228	-0.29502	0.24861	0.64898	-0.04303	-1.07635	0.99438
-1.07222	-0.30763	-1.21984	0.19044	3.3822	-1.666	3.73141	-0.11271	1.89576	-0.89513	-0.16215	-0.6653	-1.53021	1.41701	-0.20193	1.19482	2.00665	-1.08084	1
-1.40495	-0.95829	-1.58918	-0.10194	2.05908	-0.26302	2.7835	-1.20389	0.97604	0.12483	0.46528	-0.22749	-1.77519	-0.37986	-0.16886	-0.02037	-0.16826	-0.61421	0.99354
-1.07563	-0.67886	-0.65876	-0.57953	-0.74152	0.82889	2.62484	0.17178	-0.81072	1.36556	1.26871	0.35005	-0.57829	-0.60796	0.1156	0.24994	-0.76849	-0.84409	0.19619
-0.78217	-0.9485	-0.76216	-0.8427	-0.1578	0.75909	3.1287	-1.01339	0.64559	-0.4238	-0.79917	0.13087	-0.70118	-0.31566	-0.61498	-0.22645	0.34128	-0.29098	0.99523
-0.37711	-1.3236	-0.28424	-0.57738	-0.24778	0.72355	2.52323	-0.72248	0.67808	-0.49603	-1.1568	0.41916	-0.09652	-0.3825	-0.66062	-0.00397	0.28046	-0.43213	0.99514
0.13797	-1.35481	0.23824	0.19044	-0.02514	0.09352	1.16776	0.64065	1.02111	-0.89513	-1.11223	1.20428	0.64683	-0.60997	-0.85782	0.26577	-0.78585	-0.85061	1
0.74306	-1.24589	-0.02686	0.95221	-0.2381	-0.39781	-0.09132	0.40196	0.06299	-0.38647	-0.42846	0.78994	0.64426	0.74135	-0.85782	2.3451	-0.78585	-1.08084	1
0.74306	-0.88855	-0.00477	0.95222	-0.55754	-0.16542	-0.06098	-0.66468	-0.68826	-1.26573	-1.2022	0.73941	0.63524	0.74135	-0.20193	2.15536	-0.78585	-1.08084	0
0.9551	-0.76278	0.69869	0.41486	-0.24652	-0.35518	-0.12172	-0.21071	-0.54859	-0.37346	-0.28235	0.602	0.37378	2.02123	0.09372	2.48724	-0.54741	-0.49454	0.00972
0.79792	0.09191	0.94908	-0.52936	-0.31272	-0.17929	-0.21885	-0.03709	-0.26899	0.01116	-0.35462	0.7581	0.20612	2.74352	0.14349	1.99087	-0.56448	-0.30353	0.01218
0.59179	0.49941	1.51958	-2.09487	-0.02514	0.26284	-0.21267	-0.41108	0.05573	0.07132	-0.81353	1.56809	-0.06554	1.41701	-0.20193	1.6491	-0.78585	-0.15989	0
-0.6184	-1.8663	-0.22569	0.19044	2.53037	6.21868	-0.12165	-1.45534	5.24919	-1.36019	0.007	-3.38378	-0.33992	0.74135	-0.85782	0.83658	0.65062	-1.31108	1
-1.47861	-1.13779	-1.25029	-1.52774	0.69151	2.4549	-0.60712	-0.46471	4.42221	-1.29925	-0.49847	-2.41984	-1.37367	-0.17954	-0.5239	0.50264	-0.56045	-1.03479	0.99561
-1.97986	-1.68986	-1.59541	-3.61842	-0.87698	-1.05847	-2.19988	-2.04461	4.12775	-3.59103	0.14375	-1.33229	-1.79429	-0.60997	3.07752	1.71603	-0.78585	-1.31108	1
-1.58728	-1.24824	-1.57662	-1.06827	0.90412	-0.55567	1.52162	0.27495	3.70695	-1.44115	0.28367	-1.79654	-1.79177	-0.31935	0.81574	0.81711	0.18259	-1.04702	1
-1.07222	-2.12109	-1.86051	1.71399	2.42389	0.26284	3.15117	4.66107	2.04093	-0.44461	1.66605	-0.98869	-1.38593	-0.60997	1.10985	0.26577	0.81409	-0.39013	1
-1.97986	-0.65733	-2.14771	-0.57133	3.59516	0.12008	2.20308	-1.5001	0.55657	1.69176	0.67278	0.12295	-2.93563	-0.60997	-0.52987	-0.32394	-0.78585	-0.85061	1
-1.97986	-0.71792	-2.30769	-1.70642	-0.87698	0.47372	0.72187	-1.02745	0.25438	-0.50883	1.37987	-0.24995	-3.14851	-0.60997	-0.20873	-0.00042	0.85119	-0.6151	1
-1.07222	-1.95739	-1.57331	-0.57133	-0.87698	1.08284	2.92742	-0.90337	-0.3326	0.18758	-1.42893	0.15327	-1.26742	-0.60997	0.12602	0.26577	0.60547	-1.31108	1
-0.46713	-1.93732	-0.25423	-0.9908	-0.78335	1.41894	3.78353	-2.11808	1.33133	-0.62599	-1.94062	0.56388	0.42922	-0.60997	-0.85782	0.26577	1.197	-0.39013	1
0.27991	-1.76313	-0.0698	0.92213	-0.65596	-0.21119	1.41113	-1.01313	0.26348	-0.56693	-0.34632	0.95455	-0.34576	-0.59828	-0.85319	1.20827	0.97201	-0.62485	0.31597
0.28924	-2.29371	0.14251	0.95222	-0.2381	-0.40445	-0.16716	-0.82878	0.17913	-1.0768	-0.96468	0.35539	0.3454	0.74135	-0.20193	1.37275	0.8883	-1.31108	1
0.89434	-2.47269	0.95992	0.95222	-0.13162	-0.65344	-0.05718	-0.85116	-0.02774	0.15125	-0.78834	0.25433	0.43042	0.74135	-0.20193	2.80175	-0.78585	-0.62037	0
1.95325	-1.44335	0.78318	0.95222	-0.66402	0.14996	-0.58053	-0.00083	-1.62824	-1.26573	-0.50403	0.35539	1.06678	3.44399	1.10985	3.09542	1.02686	-0.85061	0
1.49943	0.89497	1.6595	-0.57133	-0.13162	-0.04259	-0.25818	0.20057	-0.19832	0.47825	-0.594	1.47714	0.80786	2.76833	-0.20193	3.88669	-0.78585	0.07035	0
0.28924	0.54718	0.22351	-0.57133	-0.55754	-0.68996	-0.74361	0.31245	0.51302	0.50005	-0.68038	-0.56424	0.11223	4.79531	-0.85782	1.6184	-0.78585	-0.62037	0

## Sheet: model_descriptor_importance
Descriptor importance:
Rperim	MAXDP	SpMax_A	ChiA_X	VE2sign_X	MATS7v	MATS8v	MATS5i	GATS5m	GATS3v	GATS1i	SpMin1_Bh(m)	SM06_EA(bo)	nCconj	H-052	SdssC	SssNH	CATS2D_04_AL
0.0611479	0.0535737	0.0513498	0.0444303	0.0337093	0.0490711	0.0752773	0.049072	0.062422	0.0415516	0.0399013	0.0600755	0.0541423	0.0914282	0.0552386	0.0584629	0.0627402	0.0564062
0.0617249	0.0537688	0.0523183	0.0458559	0.03858	0.0489865	0.0752948	0.0453226	0.0676884	0.0423006	0.0371391	0.060931	0.0590913	0.0992282	0.0476649	0.0569104	0.0512868	0.0559058
0.0664242	0.0544336	0.0453754	0.0481302	0.040676	0.0489555	0.074259	0.0491779	0.0680907	0.0528618	0.0422915	0.0581321	0.0578956	0.0924756	0.0454764	0.0575184	0.0418534	0.0559725
0.0676661	0.0560046	0.0443806	0.0508967	0.0406099	0.0505737	0.0782741	0.0557201	0.0650775	0.0573052	0.0499487	0.058371	0.0481236	0.0878144	0.0439137	0.0530201	0.0383455	0.0539545
0.0668507	0.0567578	0.0477121	0.0549377	0.0399428	0.0575175	0.0790448	0.0607194	0.0586812	0.0679098	0.05396	0.0599775	0.0351386	0.0825016	0.0382504	0.046624	0.0389103	0.0545638
0.058163	0.0533439	0.0470851	0.0505751	0.0412041	0.0644358	0.0668285	0.0719634	0.0588324	0.076112	0.0531035	0.0597954	0.0269193	0.0808652	0.0340288	0.0504411	0.0486322	0.0576706
0.0684565	0.0502733	0.0544863	0.0448821	0.043321	0.0633277	0.0601015	0.0634178	0.0581774	0.0672728	0.052162	0.0554819	0.0320657	0.0746716	0.0578869	0.0446616	0.0449529	0.0644012
0.0625105	0.0476283	0.0629317	0.0472102	0.0402107	0.0639781	0.069097	0.0643916	0.0534322	0.0738785	0.0494466	0.0589446	0.0416572	0.0605741	0.0619393	0.0414684	0.0425609	0.0581403
0.0672884	0.0556304	0.0718948	0.0449898	0.0463227	0.0674098	0.0688034	0.0642967	0.0568365	0.0616713	0.0449694	0.0601873	0.0568226	0.0507488	0.0463726	0.039564	0.046182	0.0500104
0.0647977	0.0589436	0.0664624	0.0397157	0.0433094	0.0762031	0.0706231	0.0712303	0.0544886	0.0601255	0.0496372	0.0599887	0.0592737	0.0346567	0.0523948	0.0469238	0.0478336	0.0433931
0.0570766	0.0627858	0.0588038	0.0373834	0.0485109	0.0749741	0.0639797	0.071257	0.0545671	0.0686351	0.0571129	0.05628	0.0645323	0.036051	0.0536265	0.0464596	0.0429953	0.0449694
0.0503648	0.0587466	0.0613865	0.0367642	0.0502087	0.0728849	0.0599481	0.0728385	0.0472832	0.0694987	0.0576278	0.0546526	0.0657722	0.0560411	0.0494008	0.0437559	0.0508877	0.0419373
0.0610421	0.0618636	0.0669661	0.0499335	0.0503845	0.0696707	0.0612765	0.0420086	0.0526725	0.0519571	0.054852	0.0651107	0.0421083	0.0582928	0.0554862	0.0485466	0.065801	0.0420275
0.0562278	0.0541028	0.0677894	0.0563711	0.0496902	0.0594253	0.0599726	0.0475026	0.0608999	0.0556743	0.0669976	0.0562335	0.0510371	0.0481201	0.0491704	0.0484784	0.0594443	0.0528632
0.0508453	0.0478078	0.0746377	0.059576	0.0479203	0.0592801	0.0666357	0.044032	0.0580179	0.0535608	0.0778488	0.0522854	0.0508241	0.046265	0.0482694	0.0593926	0.0545652	0.0482356
0.0556526	0.0516657	0.0510674	0.0398178	0.0380952	0.0504299	0.0788043	0.0477733	0.0696026	0.034269	0.0356032	0.0588921	0.0501921	0.097036	0.0551874	0.0596678	0.0703745	0.0558689
0.0596019	0.0535413	0.0509504	0.0408812	0.036778	0.0494893	0.079813	0.0474564	0.0716087	0.0368655	0.0358777	0.0608431	0.0530524	0.103288	0.0499603	0.0585161	0.0572305	0.0542452
0.0645821	0.0588713	0.0474447	0.0428026	0.0347096	0.0507222	0.0784179	0.0437216	0.0729065	0.04938	0.0422031	0.0622363	0.0575952	0.096688	0.0517353	0.0514936	0.0426865	0.051804
0.0677363	0.0580805	0.0444535	0.0481688	0.0347491	0.0550728	0.0839817	0.0512112	0.0675096	0.0603596	0.0483323	0.0627272	0.0446025	0.0890449	0.0465537	0.0497459	0.0359979	0.051673
0.065049	0.0602776	0.046259	0.0494925	0.0383893	0.0591487	0.0911653	0.0641173	0.0563573	0.0706092	0.0516176	0.0676837	0.0311096	0.0810888	0.039267	0.0419107	0.0364948	0.0499639
0.0666786	0.0552165	0.0504447	0.0503603	0.0423499	0.0613419	0.078184	0.0660757	0.0558746	0.0694802	0.0469684	0.0706741	0.0346734	0.076271	0.0374067	0.0419877	0.0371676	0.0588441
0.06769	0.0462633	0.0555908	0.0494311	0.0411197	0.0627853	0.0741075	0.0665506	0.0545615	0.0744597	0.0416715	0.0679885	0.0416348	0.0679353	0.0479409	0.0402488	0.0355835	0.0644373
0.0650225	0.046069	0.0639579	0.0420968	0.039168	0.0659139	0.0698756	0.0678332	0.0550114	0.069466	0.0421744	0.0655242	0.0537113	0.0642947	0.0497669	0.0456442	0.0391055	0.0553651
0.0611192	0.0550949	0.0668119	0.043346	0.0412204	0.0664557	0.0673304	0.0671992	0.0594336	0.068644	0.042705	0.0683263	0.0563322	0.0495904	0.0500314	0.0457618	0.0402789	0.050319
0.0578306	0.0609922	0.0619542	0.0452749	0.0457143	0.0757158	0.0692079	0.0686948	0.0622039	0.0632311	0.0482782	0.0637078	0.0606351	0.0369993	0.0470087	0.0452183	0.0420115	0.0453209
0.0532123	0.060926	0.0588868	0.0421276	0.0521885	0.0798848	0.0693369	0.0706544	0.0535011	0.0683687	0.0533873	0.0617791	0.0663325	0.0305023	0.0447475	0.0478411	0.0449338	0.0413895
0.048849	0.0595423	0.0629814	0.034515	0.0523742	0.0797695	0.0637224	0.0785838	0.0411023	0.071321	0.052099	0.0564652	0.0678238	0.0458123	0.050245	0.0456656	0.0506322	0.0384964
0.0537595	0.0574331	0.0567793	0.0549659	0.0561534	0.064088	0.0582904	0.0541167	0.0568851	0.0565037	0.055162	0.0612775	0.0531118	0.0467922	0.0490981	0.0575928	0.0564723	0.0515177
0.0564528	0.0488246	0.0690265	0.0611326	0.0528756	0.0601049	0.0606696	0.0509193	0.0641239	0.0519106	0.0665645	0.0608693	0.0557408	0.0461412	0.0388874	0.0487094	0.0555413	0.0515063
0.0562415	0.0469433	0.0741598	0.058519	0.049049	0.0544658	0.0601544	0.0477965	0.0629122	0.052589	0.0684121	0.0597289	0.0565507	0.048792	0.0406071	0.0541032	0.0571922	0.0517831
0.0555578	0.0521944	0.0485894	0.0402384	0.0404521	0.051658	0.0802493	0.0514609	0.0670789	0.035282	0.0403982	0.0544891	0.0471928	0.0950316	0.054561	0.0585025	0.072354	0.0547101
0.0572846	0.0555705	0.0485867	0.0384905	0.0375352	0.0498919	0.0824029	0.049967	0.0690775	0.0382848	0.0379872	0.056556	0.0474238	0.0960715	0.0596512	0.0583285	0.065578	0.0513127
0.0604707	0.061438	0.0515939	0.0422849	0.035996	0.0554899	0.080748	0.0434289	0.0670453	0.0465748	0.0397544	0.0621595	0.0492352	0.0908203	0.0588756	0.0520118	0.0519298	0.0501429
0.062399	0.0599011	0.0516367	0.0417054	0.0441508	0.0559715	0.0875834	0.0435223	0.0696701	0.0581138	0.044548	0.0747323	0.042866	0.079038	0.0534673	0.0463395	0.0360502	0.0483041
0.0639013	0.0561439	0.0498022	0.0440815	0.0418432	0.060455	0.0829348	0.0571961	0.0581992	0.0664397	0.0471055	0.0718261	0.0425737	0.0769558	0.0415108	0.0452779	0.0394499	0.0543034
0.0586318	0.0536682	0.0524662	0.0488401	0.0468091	0.068773	0.0821338	0.0591603	0.0550564	0.0683833	0.0432711	0.0769718	0.041783	0.0682662	0.0418644	0.0393074	0.0351758	0.059438
0.0591925	0.0520073	0.0552377	0.0467122	0.0467463	0.0621575	0.0736715	0.062857	0.060781	0.0677764	0.0415789	0.0720166	0.052474	0.0609626	0.0415618	0.0447945	0.0375216	0.0619517
0.0558141	0.0510661	0.0579447	0.0487946	0.0440811	0.0614286	0.0700661	0.0647087	0.0623436	0.0687499	0.0388189	0.0719098	0.057949	0.0555441	0.0470491	0.0482597	0.037188	0.0582836
0.0561491	0.0523948	0.0604403	0.0479273	0.0450543	0.0682761	0.0689724	0.068665	0.0645317	0.0666554	0.0386527	0.0695714	0.0583875	0.0476986	0.0464786	0.0516376	0.037407	0.0511
0.0546054	0.0571296	0.0611118	0.0464937	0.0477099	0.0757334	0.0696047	0.0674602	0.0632105	0.0640404	0.044338	0.0669655	0.0622882	0.0406877	0.0427319	0.0477318	0.0402355	0.0479207
0.0487213	0.0618358	0.062524	0.0440597	0.051724	0.0830045	0.0718857	0.066264	0.0542154	0.0667308	0.0427208	0.0678665	0.0693996	0.0302482	0.0427927	0.0530413	0.0442669	0.0386999
0.0511334	0.0612775	0.0571913	0.0364245	0.0556559	0.0801218	0.0690796	0.0666724	0.0377463	0.0672915	0.0457819	0.0659457	0.0658005	0.0388981	0.0528646	0.061509	0.0468233	0.0397835
0.0567512	0.0545176	0.0544018	0.0534664	0.0568756	0.0618437	0.0555823	0.0559204	0.0570713	0.0556988	0.0541321	0.0601451	0.0569915	0.045698	0.0588722	0.0624165	0.0492121	0.0504029
0.0580564	0.0488056	0.0600647	0.0590432	0.0584987	0.0556979	0.0577547	0.0506619	0.0613558	0.0483433	0.0596253	0.0601353	0.0599354	0.0379958	0.059598	0.060178	0.0506732	0.053577
0.0600093	0.056785	0.0685581	0.0535219	0.0611162	0.0514169	0.0614286	0.0527607	0.0614871	0.039595	0.058671	0.0637204	0.0616142	0.0522488	0.0608599	0.044944	0.0490906	0.0421736
0.0524987	0.0585287	0.0426551	0.0343431	0.0402753	0.055017	0.0850924	0.0532599	0.0556823	0.0482545	0.0387145	0.0455946	0.0446718	0.0935063	0.0628931	0.058343	0.078747	0.0519234
0.0551231	0.0583826	0.0432756	0.0375092	0.0379864	0.0540232	0.0849483	0.0525863	0.0581451	0.0530289	0.0403299	0.049476	0.0423277	0.0914609	0.0641305	0.0556243	0.0719371	0.0497045
0.0565988	0.0587966	0.048444	0.0374903	0.0377886	0.0626656	0.0910663	0.0441504	0.0641457	0.0511095	0.0401001	0.0613231	0.0431447	0.0845728	0.0668859	0.0501043	0.0574168	0.0441971
0.0635948	0.0604314	0.0540093	0.0407123	0.0449376	0.0606844	0.080818	0.0442236	0.0601289	0.0574767	0.0426699	0.066564	0.050603	0.0773302	0.057987	0.0459112	0.0425461	0.049372
0.0639953	0.0561932	0.0544886	0.0402191	0.0480561	0.062152	0.0772651	0.0487376	0.0595799	0.0629563	0.0461081	0.0716242	0.0522401	0.0686047	0.0494151	0.0424442	0.0397093	0.0562107
0.057747	0.0477488	0.0587631	0.0413996	0.0502526	0.065149	0.0762511	0.052981	0.0613563	0.0663918	0.0452451	0.0758369	0.0536983	0.0636518	0.0453413	0.041209	0.0352178	0.0617602
0.0494729	0.0494929	0.0555234	0.0452672	0.051411	0.0625645	0.0707241	0.0535436	0.0664206	0.0691338	0.0428776	0.0751067	0.0546405	0.0541851	0.0506007	0.0454078	0.0409832	0.0626446
0.0472093	0.0529446	0.055798	0.0511642	0.048334	0.0585645	0.0669925	0.0637361	0.0654869	0.0687955	0.03956	0.0753437	0.0601736	0.0455297	0.0495209	0.0509653	0.0390047	0.0608762
0.0509337	0.0496505	0.058358	0.0508543	0.0484312	0.0666915	0.0686267	0.0691101	0.0684848	0.0660079	0.0371861	0.073847	0.0610574	0.0408715	0.0465455	0.0537911	0.0372278	0.0523247
0.0597099	0.0541558	0.0560146	0.0530036	0.0462676	0.0719768	0.0720713	0.0658097	0.0647453	0.0641295	0.0434856	0.0593697	0.0631668	0.0419582	0.0437559	0.0454142	0.0445657	0.0503998
0.0589077	0.0663413	0.063438	0.0382406	0.0507146	0.0831723	0.0737475	0.0634592	0.048776	0.0612305	0.0438676	0.0679666	0.0652532	0.0312342	0.0435603	0.050082	0.0448897	0.0451189
0.0554381	0.0682202	0.0570689	0.034917	0.0556403	0.0814326	0.0711561	0.0562112	0.039407	0.0628269	0.0460484	0.0647504	0.0659159	0.0383827	0.0497593	0.0598678	0.0465511	0.0464053
0.0464558	0.063727	0.0485832	0.0396854	0.0528136	0.0796323	0.0653748	0.0572061	0.0352178	0.0688963	0.0431783	0.0603061	0.0616986	0.0498758	0.0592329	0.0671706	0.0449767	0.0559692
0.0565774	0.0566188	0.0539192	0.049997	0.0573119	0.0569901	0.0586923	0.0513226	0.0543221	0.0534678	0.0541228	0.0616991	0.0635126	0.0388453	0.0664	0.0609255	0.0496363	0.0556398
0.0587117	0.0550691	0.0542885	0.0533841	0.0535839	0.0487831	0.0539958	0.0491815	0.0505337	0.0518031	0.0533162	0.0597309	0.0611667	0.0456762	0.0612152	0.0686524	0.0612949	0.0596122
0.0568885	0.0651378	0.0436112	0.0319727	0.038284	0.0555173	0.0775439	0.0470066	0.0443835	0.0665655	0.0376085	0.0471007	0.0442837	0.0792073	0.0704329	0.0627477	0.0851221	0.0465869
0.0548834	0.0599251	0.0390501	0.0327697	0.0427911	0.0618273	0.0871655	0.0508047	0.0543855	0.0620139	0.0433472	0.0458054	0.0385349	0.0846967	0.0697414	0.0541926	0.0714856	0.04658
0.0600005	0.056949	0.0461928	0.0353523	0.0445463	0.0625875	0.0838079	0.0450828	0.0543944	0.0591141	0.04305	0.0513539	0.0486573	0.0833615	0.0696738	0.0486207	0.0636967	0.0435586
0.0619079	0.0543799	0.0529345	0.0382527	0.0488383	0.0627598	0.0785793	0.0445294	0.0532843	0.0566973	0.0462749	0.0579678	0.0567983	0.0743713	0.0669573	0.0449754	0.0516239	0.0488675
0.0594214	0.0566212	0.0561709	0.0378727	0.0522932	0.0633705	0.0746765	0.0427625	0.0548229	0.061391	0.045309	0.0667111	0.0603356	0.0645419	0.0621425	0.0427551	0.0426736	0.0561278
0.0514165	0.0498357	0.0477134	0.0439686	0.0486123	0.0644606	0.0711737	0.0494395	0.0616499	0.0643348	0.0505548	0.064454	0.0549785	0.0611202	0.0601476	0.0511701	0.0439359	0.0610337
0.0469316	0.0489706	0.052441	0.0453673	0.0524053	0.0652823	0.0690875	0.0556257	0.0586618	0.062442	0.0482835	0.0654899	0.0574484	0.0577263	0.0588383	0.0496269	0.0439313	0.06144
0.0406599	0.0492085	0.0540646	0.04906	0.0539052	0.0563887	0.0630286	0.0559862	0.0675912	0.0677993	0.0422344	0.0726966	0.0653498	0.0448199	0.0598478	0.050675	0.0433922	0.063292
0.0517258	0.0456523	0.06133	0.0517108	0.0510014	0.0611078	0.0653308	0.0614316	0.0645597	0.0631341	0.0397022	0.0733483	0.0684764	0.0367136	0.0565484	0.051769	0.0434351	0.0530224
0.0584871	0.0519653	0.0621286	0.0485383	0.0482756	0.0678155	0.0702096	0.0614609	0.054344	0.0530247	0.0441962	0.0684173	0.064281	0.035106	0.0550254	0.0513045	0.0454001	0.0600196
0.0623161	0.067334	0.0672951	0.0394873	0.0506867	0.0769685	0.080442	0.0569796	0.0428581	0.0541516	0.047758	0.0654388	0.0644023	0.030526	0.0491837	0.0489064	0.0448266	0.0504393
0.0597182	0.0731005	0.0548084	0.032079	0.054979	0.0835337	0.0714397	0.0526918	0.0378847	0.0586419	0.0530948	0.0612459	0.0689966	0.0354772	0.0525129	0.0561993	0.0446409	0.0489564
0.0467623	0.0692495	0.0442353	0.0360833	0.0530685	0.0855176	0.066548	0.0521501	0.0380972	0.0650821	0.0522497	0.0562249	0.0680297	0.0392706	0.0623321	0.0641872	0.0441462	0.056765
0.0435306	0.0607982	0.0455814	0.0411473	0.0559857	0.0794484	0.0619771	0.0588844	0.0482518	0.0677613	0.0491624	0.0556337	0.0567897	0.0409427	0.0620976	0.0665361	0.0475053	0.0579659
0.0467844	0.0573991	0.0441307	0.0459155	0.0599212	0.0748646	0.058218	0.0607968	0.0526097	0.0682119	0.0486772	0.0580217	0.0536705	0.0402885	0.0583136	0.0649587	0.0490578	0.0581601
0.0542536	0.0585524	0.0340554	0.0331939	0.0486242	0.0693379	0.0825637	0.0516076	0.0500377	0.0672085	0.0448415	0.0380301	0.0373583	0.0805345	0.0720767	0.0540223	0.0753107	0.0483908
0.0516648	0.057575	0.0391383	0.0274234	0.0513358	0.0715231	0.086198	0.049392	0.0508836	0.0676146	0.044586	0.0392424	0.0388642	0.0820811	0.0768792	0.0505013	0.0731681	0.0419283
0.0576682	0.0547167	0.0518382	0.0312862	0.0524721	0.0693164	0.0788166	0.0472841	0.0504003	0.0599721	0.0467844	0.0442833	0.0528094	0.0751346	0.0733261	0.0469403	0.0634939	0.0434577
0.0615109	0.0554692	0.0547363	0.0347919	0.0525184	0.0660387	0.070756	0.0470005	0.0481767	0.056634	0.0518796	0.050612	0.0575798	0.0680573	0.0688574	0.046615	0.0574609	0.051305
0.0502213	0.0560913	0.0541889	0.0352504	0.0542941	0.0649179	0.068157	0.047873	0.0547494	0.061188	0.0548567	0.05782	0.0610713	0.0599143	0.0660392	0.0443372	0.0484207	0.06061
0.0466521	0.0424686	0.0498723	0.0401221	0.0538713	0.0665563	0.0671167	0.0454231	0.061232	0.0650107	0.0554913	0.0582875	0.0604388	0.0589752	0.0708779	0.0520036	0.0446367	0.0609641
0.0460927	0.0442539	0.0531256	0.0430616	0.0532036	0.0629714	0.0670168	0.0522127	0.0563203	0.0604103	0.0540125	0.0615511	0.0570823	0.0567083	0.0662084	0.0522054	0.051271	0.0622927
0.0541991	0.0470335	0.055816	0.0355111	0.056537	0.0776481	0.0647056	0.0632246	0.0467688	0.0629262	0.0566473	0.0504303	0.0499187	0.0579543	0.0550986	0.0565374	0.0525038	0.0565403
0.0473419	0.0488167	0.0538676	0.0374121	0.0609754	0.0754947	0.0601059	0.0640308	0.0515667	0.0680438	0.0549602	0.0495904	0.0505931	0.0572731	0.0526023	0.059929	0.0522676	0.0551292
0.0542387	0.0472736	0.0509956	0.0542354	0.0601368	0.0696506	0.0551348	0.0589149	0.0548436	0.0584232	0.0438492	0.0621171	0.0627142	0.0485762	0.052912	0.0509604	0.0577614	0.0572621
0.0508543	0.0432303	0.0534312	0.0541828	0.0578287	0.0605992	0.0505476	0.0588082	0.0594775	0.0648619	0.0488967	0.0543095	0.0528453	0.0522712	0.0589523	0.0607544	0.0604476	0.0577013
0.0516698	0.0469879	0.0535673	0.0505697	0.0563725	0.0580781	0.0532673	0.0599378	0.0590388	0.0615109	0.046713	0.0572836	0.0514909	0.0565997	0.0639574	0.058687	0.0645175	0.0497513
0.0448245	0.0737405	0.045476	0.0379357	0.0524263	0.0862585	0.0665805	0.0487659	0.046191	0.0641234	0.0608313	0.0533531	0.0720112	0.0320546	0.0569696	0.0652946	0.0430525	0.0501111
0.0457746	0.067715	0.0414049	0.042648	0.0622787	0.0883588	0.0679452	0.0521204	0.0565146	0.0636185	0.0515849	0.051534	0.0666192	0.0280945	0.0556502	0.0663212	0.0390778	0.0527396
0.0466767	0.060779	0.0430243	0.0451588	0.0654449	0.0819133	0.0640363	0.0558694	0.0600054	0.0636437	0.0498339	0.0587413	0.0574312	0.0351473	0.0545465	0.0632844	0.041022	0.0534419
0.0565531	0.0574427	0.0472523	0.0353722	0.053163	0.0717667	0.0718438	0.0534756	0.0520086	0.0659956	0.051071	0.0419295	0.0424496	0.0702393	0.0684278	0.0504133	0.0630989	0.0474978
0.0545615	0.0505063	0.0516871	0.0334239	0.0548777	0.0759003	0.0746677	0.0528618	0.0493951	0.0663289	0.0510204	0.0417982	0.0469606	0.0726033	0.0714627	0.047551	0.0624945	0.0418988
0.0647026	0.0572999	0.0568474	0.0314736	0.0534618	0.0715573	0.0796967	0.0464549	0.0452638	0.06253	0.0536566	0.0431218	0.0558637	0.0640758	0.074046	0.043269	0.0534571	0.0432216
0.0596864	0.0572214	0.0547261	0.031725	0.0560927	0.0738399	0.0752361	0.0474891	0.0472102	0.061631	0.055928	0.0398006	0.0588436	0.0643216	0.06919	0.047308	0.0509522	0.0487986
0.0414436	0.0493195	0.0578484	0.0301397	0.0624005	0.0695287	0.0724331	0.0443692	0.0566849	0.0689861	0.0592319	0.0468515	0.0592679	0.0580198	0.067976	0.040068	0.0505189	0.0649123
0.053115	0.04213	0.0541698	0.0427278	0.0546568	0.0686456	0.0675792	0.0511456	0.0558037	0.0557886	0.0614876	0.0486732	0.0645099	0.0608574	0.0696606	0.0558991	0.0416723	0.0514777
0.0541828	0.0484568	0.0549959	0.0451329	0.0552687	0.0730259	0.0765673	0.0641862	0.0489821	0.0534003	0.0522758	0.0446435	0.0552988	0.0647382	0.0619826	0.0557834	0.0392448	0.051835
0.0546003	0.046707	0.0573416	0.0430944	0.0525441	0.0765313	0.0675563	0.0626166	0.0491411	0.0603852	0.0544826	0.0492614	0.0565175	0.0588218	0.0610164	0.0575635	0.0430882	0.0487314
0.0470261	0.0467251	0.056469	0.0522634	0.0595892	0.0731097	0.0609458	0.0616132	0.0525166	0.0654526	0.0489312	0.0497018	0.0570875	0.0615705	0.0569696	0.0595375	0.0478826	0.042608
0.0432632	0.0431688	0.0526895	0.0635998	0.0619512	0.064317	0.0567283	0.0609418	0.0575477	0.0650684	0.0450666	0.0512959	0.0545671	0.0614663	0.0472349	0.0600113	0.0568985	0.0541833
0.0468623	0.0447746	0.0546755	0.0645511	0.0611044	0.0600868	0.0558731	0.0595912	0.0618646	0.0618477	0.0491997	0.0493986	0.0442353	0.0633544	0.0457186	0.0608116	0.0692	0.046851
0.051729	0.0458088	0.052741	0.0493813	0.0570914	0.0566464	0.0524978	0.0562268	0.053915	0.0580227	0.0466789	0.0574259	0.0493697	0.0589616	0.0645785	0.0605549	0.0698614	0.0585088
0.0429124	0.070562	0.048426	0.0368011	0.0607928	0.0804295	0.0673439	0.0373436	0.0552156	0.061506	0.0645622	0.052696	0.0766852	0.0318141	0.0495499	0.0639898	0.0549002	0.0444695
0.0420312	0.0660459	0.0383325	0.041446	0.0589174	0.0883124	0.0650729	0.0408582	0.0615695	0.0604801	0.0512416	0.0529976	0.0740809	0.0294558	0.0537637	0.0748903	0.0542909	0.046213
0.0421358	0.0623871	0.0394571	0.0435256	0.063372	0.0814183	0.0620593	0.0445577	0.062008	0.0560127	0.047228	0.0574561	0.0610614	0.0436894	0.051608	0.0688832	0.0610624	0.0520789
0.0579211	0.0607657	0.0465079	0.0351304	0.0549818	0.0752751	0.0681173	0.0498236	0.0582735	0.0605421	0.057343	0.0427431	0.0479531	0.0658892	0.0655268	0.0546344	0.0535242	0.0450471
0.0587742	0.057577	0.0452379	0.0328447	0.0563032	0.0865166	0.0689094	0.0514491	0.0567107	0.0619935	0.058965	0.0411039	0.0502239	0.0641538	0.0666626	0.0511117	0.0474447	0.0440186
0.0577782	0.0523856	0.0515849	0.0408646	0.0567226	0.0844263	0.0705497	0.0525349	0.0492551	0.0616251	0.0572186	0.043894	0.0528591	0.0608244	0.0647565	0.0495499	0.0478065	0.0453647
0.0562249	0.0543589	0.0525789	0.0341984	0.0590757	0.0815565	0.0740536	0.0516294	0.0505895	0.0653784	0.0608683	0.0409216	0.0545279	0.0573009	0.0658117	0.047175	0.0465114	0.0472393
0.0521195	0.0456254	0.0483564	0.0410768	0.0618064	0.0659539	0.0673216	0.0555276	0.0564091	0.0597245	0.0544742	0.0497674	0.0663763	0.0565236	0.0664278	0.049618	0.0513625	0.051529
0.0547298	0.0483375	0.0550939	0.0487085	0.0510566	0.0686859	0.0626866	0.0576461	0.0525615	0.0501966	0.054033	0.0497277	0.0635499	0.0572142	0.0745203	0.057988	0.0498714	0.0433926
0.0636109	0.0563293	0.0632256	0.0479636	0.0451235	0.0662069	0.0650995	0.0577071	0.0476038	0.0529225	0.0530717	0.0475624	0.0609517	0.0588523	0.0720633	0.0562306	0.0442131	0.041263
0.0589159	0.0517867	0.0592552	0.0497464	0.0475824	0.0725898	0.0634652	0.0578792	0.0478419	0.0604196	0.0509396	0.051963	0.0597059	0.06239	0.0730178	0.0575798	0.0364405	0.0384799
0.0484066	0.0490671	0.0564343	0.0536854	0.0543337	0.0693659	0.0617249	0.057344	0.0518309	0.0669257	0.0526468	0.0529948	0.0542857	0.0597705	0.0647926	0.0594072	0.0473676	0.0396165
0.0450428	0.0435761	0.0530077	0.0600735	0.0631251	0.0695482	0.0531713	0.0564942	0.059303	0.0634748	0.0448241	0.0547532	0.0522452	0.0654485	0.0552748	0.0598869	0.0549527	0.0457981
0.0511574	0.0392753	0.0521154	0.0610016	0.0662939	0.0601172	0.0452928	0.0583092	0.0558935	0.0555983	0.0418644	0.0544429	0.044753	0.0685398	0.0519753	0.0645572	0.0699037	0.0589106
0.0509251	0.0581881	0.0511574	0.0415406	0.0585059	0.0670924	0.0651388	0.0423557	0.0527322	0.0602418	0.0596986	0.0590383	0.0715712	0.037898	0.0547246	0.0592737	0.0580328	0.0518833
0.0493551	0.0607046	0.0440878	0.0410322	0.0595428	0.0789537	0.0642617	0.0359607	0.0577532	0.0538658	0.0566859	0.0530155	0.073835	0.029175	0.0463063	0.0708992	0.0713499	0.053216
0.0452375	0.060339	0.0364806	0.0420951	0.0612473	0.0786752	0.0583933	0.0353519	0.0603444	0.0526918	0.0517867	0.0542215	0.0682375	0.0379716	0.0481364	0.0757119	0.0779443	0.0551353
0.0334982	0.0593687	0.0260874	0.0365074	0.0594365	0.07897	0.0563635	0.0415096	0.0624095	0.0505872	0.0499254	0.0591127	0.0664907	0.0554085	0.0567083	0.0730615	0.0769435	0.057611
0.0644479	0.0633307	0.0503168	0.0397297	0.0565184	0.0670737	0.0690276	0.0444164	0.0615318	0.0527874	0.0553793	0.0445885	0.0526198	0.0611964	0.0618084	0.0585171	0.0516307	0.0450794
0.0627628	0.0589295	0.0476793	0.041734	0.0549781	0.0766791	0.0715771	0.0438584	0.0643312	0.0536626	0.0587418	0.0462826	0.0535358	0.0565046	0.0618865	0.0569261	0.0474743	0.0424558
0.0558051	0.0532253	0.0488799	0.0591963	0.0549082	0.0781482	0.0663717	0.0481421	0.0622383	0.0519443	0.0633081	0.0485647	0.05095	0.0547036	0.0590067	0.0525024	0.0503109	0.0417945
0.0480916	0.0501334	0.0464066	0.0675558	0.0588164	0.0757609	0.0628986	0.046739	0.0597157	0.0532386	0.0709317	0.0533712	0.0517253	0.0554956	0.0537433	0.0462981	0.0543347	0.0447437
0.0531063	0.0506637	0.0521218	0.0594575	0.0520898	0.0629267	0.0553976	0.0538602	0.0518018	0.0519676	0.0513852	0.0555064	0.062582	0.058998	0.0638442	0.0561529	0.0596756	0.0484629
0.0638012	0.0590116	0.0610001	0.0592022	0.0421666	0.0627858	0.0544494	0.0521935	0.0454005	0.0493951	0.0464157	0.0579923	0.059191	0.0596527	0.0724934	0.0603375	0.0534789	0.0410322
0.0645028	0.0584759	0.0667354	0.0569328	0.0396277	0.0632055	0.0550264	0.0510231	0.0441584	0.050319	0.0492982	0.0554588	0.0611365	0.061895	0.0739019	0.059247	0.0474281	0.0416278
0.0632714	0.0532802	0.0640085	0.0547106	0.0446185	0.0689504	0.0574652	0.0497321	0.0458624	0.0602113	0.0488923	0.0549176	0.0606563	0.0621909	0.0738807	0.0605721	0.0377696	0.0390098
0.0526221	0.0510091	0.0595165	0.055086	0.0532017	0.0714311	0.0539721	0.0553369	0.0502948	0.067023	0.0460695	0.0550555	0.0566226	0.0662604	0.0672702	0.0588431	0.0410314	0.0393538
0.0508782	0.0487632	0.0582996	0.0550648	0.0589849	0.0672339	0.051118	0.0546503	0.0544172	0.0635211	0.0502751	0.0546531	0.0531593	0.0661596	0.0664268	0.0595892	0.0447847	0.0420213
0.0548014	0.0463502	0.0603901	0.056016	0.0629644	0.057529	0.0481508	0.0559474	0.0515317	0.0602403	0.0456532	0.0533652	0.0461764	0.0711748	0.0661133	0.0568694	0.0549743	0.0517526
0.047298	0.0519092	0.0484506	0.0465161	0.0546559	0.0655478	0.0605347	0.0438073	0.0555078	0.0522173	0.0595711	0.0591458	0.0682766	0.0383455	0.0587878	0.063217	0.0729902	0.0532206
0.0497339	0.0530938	0.043796	0.0451699	0.0586633	0.0734773	0.0582329	0.0374345	0.0591555	0.0533037	0.0544499	0.0553487	0.067779	0.0370794	0.0455656	0.0761661	0.0783754	0.053175
0.0506732	0.048269	0.0367412	0.045814	0.0554725	0.0743811	0.056615	0.0337475	0.057231	0.0506327	0.0524648	0.0559431	0.0687546	0.0474225	0.0476846	0.0801739	0.08005	0.0579283
0.048987	0.0446587	0.0324364	0.0446845	0.0529106	0.0735223	0.0568384	0.034789	0.0576038	0.0489666	0.0496136	0.0610194	0.068122	0.0569748	0.0547504	0.0781448	0.0778019	0.058177
0.0673574	0.0646222	0.0560998	0.0437149	0.0576984	0.0504119	0.0658472	0.0397731	0.0558443	0.0560472	0.0498571	0.0440887	0.0610441	0.063624	0.0606051	0.0674924	0.0500717	0.0458003
0.0640328	0.0607282	0.0528894	0.05567	0.0571745	0.0593834	0.0704786	0.0389731	0.0587675	0.0509942	0.052696	0.0446988	0.0578455	0.0640606	0.0596273	0.0640313	0.0464122	0.0415365
0.0506012	0.0530768	0.0528513	0.0763168	0.0529373	0.0724127	0.0601	0.0427733	0.0687467	0.0463468	0.0636376	0.0481394	0.0505791	0.0610406	0.0533749	0.0539772	0.0544541	0.0386339
0.0742383	0.0577979	0.0545199	0.066675	0.0520246	0.0479698	0.0494422	0.0530201	0.0416548	0.0623516	0.0489949	0.0513322	0.0588387	0.0469303	0.0606755	0.0590587	0.0529032	0.061573
0.0734394	0.0619607	0.0613716	0.071107	0.0474591	0.0522168	0.0475881	0.0450687	0.0409083	0.05858	0.0435974	0.0562169	0.0518824	0.0545601	0.0712991	0.0647194	0.0456045	0.0524208
0.0690318	0.0607258	0.0655007	0.067361	0.042866	0.0577821	0.0470022	0.0410609	0.0414896	0.0533804	0.0429426	0.0664412	0.0533351	0.0613934	0.0754205	0.0651424	0.044575	0.0445493
0.0662146	0.0544956	0.0716686	0.0642638	0.0424574	0.0681481	0.0484946	0.035184	0.0393126	0.051901	0.0479509	0.0626856	0.0619378	0.0611504	0.0768742	0.0651669	0.0404207	0.0416735
0.0634118	0.0539991	0.0661395	0.0571081	0.0413167	0.0680464	0.0463429	0.040266	0.046426	0.0611731	0.0509238	0.0566235	0.059303	0.0658774	0.0785743	0.0669516	0.0356447	0.0418726
0.0609789	0.0562155	0.061232	0.0544522	0.0477003	0.0687342	0.0478599	0.0455946	0.0470716	0.0655826	0.0509956	0.0557305	0.0556115	0.0632256	0.0758622	0.0665815	0.0338505	0.0427216
0.0544639	0.0566759	0.0573277	0.0526372	0.0560392	0.0616484	0.0463773	0.05406	0.04749	0.0653176	0.0473093	0.0532354	0.0508007	0.0679728	0.0769031	0.0658738	0.0386382	0.0472297
0.0527208	0.0537841	0.0574671	0.0508733	0.0622208	0.0509274	0.0450204	0.0600652	0.0492267	0.0682824	0.0488852	0.0520689	0.0443671	0.0718304	0.0797221	0.0582793	0.0451788	0.0490795
0.052651	0.0433626	0.0493604	0.0486794	0.0552748	0.0627437	0.0515363	0.0431169	0.0493431	0.0525767	0.0597475	0.0613563	0.0603474	0.0445092	0.0508345	0.0754414	0.0816834	0.057435
0.0526546	0.0416666	0.0419451	0.0481846	0.0579365	0.0705641	0.0515367	0.0368993	0.0545082	0.053908	0.0595912	0.0577013	0.0626126	0.0463407	0.0422307	0.0841667	0.0819339	0.0556196
0.0531118	0.0397663	0.0393522	0.0451006	0.0564932	0.0723669	0.0583938	0.0350701	0.056299	0.053004	0.0488967	0.0588062	0.0632085	0.0512551	0.0438366	0.0903934	0.0784213	0.0562245
0.0571435	0.0431584	0.0353508	0.0427658	0.0582083	0.0686377	0.0581745	0.0325846	0.0595624	0.0557149	0.0448304	0.0560401	0.0629167	0.0543193	0.0486427	0.0843031	0.0769879	0.0606583
0.0677993	0.0620598	0.0621016	0.0451116	0.0550916	0.0360487	0.0620782	0.0286859	0.0566131	0.0557106	0.0507002	0.0504258	0.0583681	0.0696332	0.0615576	0.0716665	0.0531362	0.0532123
0.0575026	0.0522054	0.0669397	0.0589164	0.056252	0.0515549	0.0520857	0.0422274	0.0534021	0.0589533	0.0543743	0.0475598	0.0586269	0.0661241	0.057601	0.0668481	0.0492676	0.0495588
0.0637204	0.052684	0.0627918	0.0550648	0.0605145	0.0420709	0.0461115	0.0603189	0.0404863	0.0742454	0.046109	0.0619871	0.0515463	0.0449198	0.0586618	0.0510611	0.0548122	0.0728935
0.0793183	0.0577609	0.0633066	0.0655647	0.0556781	0.0468831	0.0425778	0.0493671	0.0319105	0.0747525	0.0507497	0.0519612	0.0459832	0.0423952	0.0685565	0.0594341	0.0484172	0.065384
0.0826816	0.0595809	0.0614539	0.0671287	0.0527722	0.0495401	0.0392896	0.0406841	0.0337009	0.0634758	0.048925	0.0567026	0.0465105	0.0547981	0.0765906	0.0670639	0.0411068	0.0579938
0.0824603	0.060423	0.0642415	0.0723459	0.0460072	0.0526891	0.034329	0.0352839	0.0332278	0.0584759	0.0416082	0.070572	0.0469901	0.061508	0.0777317	0.0716954	0.0358845	0.0545251
0.0762417	0.0545956	0.0646242	0.0662218	0.0422274	0.0566783	0.0346812	0.0349518	0.0424455	0.0570627	0.0494337	0.0673242	0.0512633	0.0658472	0.0767102	0.0732049	0.0361129	0.0503733
0.0683132	0.0524919	0.0643617	0.0589499	0.0423878	0.0597714	0.0346098	0.0366719	0.0457049	0.0627989	0.0549987	0.0593142	0.0537419	0.0684508	0.0797611	0.0713419	0.0380519	0.0482778
0.0732861	0.0589509	0.0602815	0.053869	0.0455268	0.0580612	0.0399576	0.0400744	0.0503127	0.0637583	0.0547434	0.053571	0.0490304	0.0634209	0.0782388	0.0713456	0.032849	0.0527221
0.0617865	0.0613008	0.0572635	0.054241	0.0526381	0.0552245	0.0415972	0.0460845	0.0410917	0.0686561	0.052934	0.0542457	0.0470486	0.0640156	0.0797091	0.0677868	0.0390758	0.0553007
0.0516562	0.0591448	0.0569677	0.0495917	0.0572937	0.0519229	0.0486697	0.0536006	0.0469394	0.0759498	0.0487871	0.0513013	0.0460918	0.0687635	0.0792225	0.056795	0.0429041	0.0543976
0.0614926	0.0403411	0.0497848	0.0600578	0.0540972	0.0575842	0.0405873	0.046033	0.0482189	0.0552974	0.0598282	0.0634173	0.0579302	0.0493808	0.0436484	0.0831088	0.0706263	0.0585659
0.0582271	0.0360051	0.0418616	0.0440454	0.0584668	0.0659509	0.0522749	0.0418869	0.0488401	0.0593395	0.0559791	0.0609502	0.0624875	0.0533804	0.0413118	0.0906624	0.0743391	0.0539912
0.0573291	0.0379903	0.0390355	0.0391798	0.0614852	0.0676005	0.0603262	0.0384329	0.0584619	0.0555469	0.0491536	0.0606883	0.0583604	0.0509039	0.0388181	0.0954069	0.0715386	0.0597416
0.0529653	0.0376826	0.0435357	0.040358	0.064127	0.065427	0.0684738	0.0388354	0.062606	0.0619791	0.0451716	0.0674753	0.052668	0.0444657	0.0407689	0.0893089	0.0653994	0.0587534
0.0469221	0.0565912	0.077437	0.0557593	0.0547696	0.0563322	0.0479623	0.0542261	0.0518473	0.0715156	0.0506259	0.0527699	0.0526519	0.0471016	0.0580733	0.0436981	0.055024	0.0666925
0.0444792	0.0498316	0.0804897	0.0501196	0.0549452	0.0510859	0.0476514	0.0543543	0.0436221	0.0852663	0.0513018	0.0563065	0.0528425	0.0445628	0.063117	0.0439686	0.0515553	0.0745006
0.0613137	0.0517376	0.0745099	0.045829	0.0430517	0.0539796	0.051974	0.0504937	0.0377914	0.083454	0.0559961	0.0606351	0.0535909	0.0445915	0.0725553	0.0390857	0.043717	0.0756943
0.0721846	0.0472636	0.0743587	0.0569648	0.0553209	0.0448487	0.0428701	0.0397376	0.025128	0.0826931	0.0545797	0.053187	0.0504631	0.0493213	0.0760474	0.0621674	0.0448169	0.0680474
0.0828162	0.0518341	0.0701069	0.0668843	0.0495548	0.0435507	0.0319405	0.0382429	0.0290795	0.0712025	0.0556257	0.0611899	0.0434581	0.0564566	0.076224	0.0694164	0.039469	0.0629478
0.0849577	0.0534137	0.0612503	0.0723233	0.0421608	0.0459536	0.0288697	0.0344889	0.0322486	0.0670287	0.0470044	0.0716719	0.0428577	0.0681706	0.0768753	0.0738095	0.0346075	0.0623086
0.0815988	0.0502499	0.0565493	0.0646131	0.0380032	0.0475663	0.0259023	0.0375957	0.0390213	0.0667959	0.0488936	0.0698603	0.0462667	0.0728244	0.0861786	0.078419	0.0300637	0.0595975
0.0717833	0.0464941	0.0575088	0.0606913	0.0404649	0.0504182	0.0303864	0.0393249	0.0456395	0.0644246	0.0561221	0.0656994	0.0481723	0.0701312	0.0863431	0.0735451	0.035376	0.0574743
0.0768692	0.0469624	0.058703	0.064866	0.0439854	0.0449987	0.029616	0.0375867	0.0459121	0.0678431	0.0541851	0.0590276	0.0477322	0.068353	0.0873953	0.0722497	0.0363112	0.0574038
0.0673553	0.0526978	0.0597954	0.0531943	0.0531146	0.0501366	0.0377311	0.0407099	0.0461064	0.0678201	0.0546442	0.0518227	0.0481465	0.0607223	0.0861446	0.0671053	0.0407511	0.062002
0.0506925	0.0632724	0.057459	0.0430716	0.055352	0.0543044	0.0475933	0.0454807	0.0466824	0.0791004	0.0530307	0.04679	0.0500256	0.0666285	0.0776865	0.0599848	0.0422487	0.0605962
0.0650357	0.0416266	0.054994	0.0645089	0.054748	0.0563421	0.045203	0.0557886	0.052167	0.0537451	0.0565574	0.0666657	0.0545106	0.0469368	0.0466396	0.0728352	0.0599745	0.0517217
0.0579615	0.0379911	0.0471207	0.0539577	0.0611598	0.055604	0.0508945	0.0507678	0.0505926	0.062405	0.0588261	0.0722276	0.056909	0.0443658	0.0398669	0.0804596	0.0620359	0.0568551
0.0560212	0.0378194	0.0434677	0.0449105	0.072276	0.0561955	0.0616042	0.0538639	0.0558991	0.0597666	0.0515512	0.0627923	0.0547167	0.0403777	0.0480219	0.0803484	0.0647066	0.055662
0.0519535	0.0440072	0.0403865	0.0455588	0.0705763	0.0554791	0.0690759	0.052929	0.0638244	0.0629087	0.050385	0.0570102	0.0580376	0.0405503	0.0442126	0.0782858	0.0620782	0.0527405
0.0500779	0.0590305	0.0804931	0.0546849	0.0456207	0.0497861	0.05145	0.0485471	0.0384446	0.0762881	0.0588155	0.0450365	0.0507123	0.0475528	0.0695398	0.048731	0.0535853	0.0716044
0.0489746	0.0540218	0.0815399	0.0491181	0.044855	0.0459781	0.0523801	0.047426	0.030938	0.0841052	0.0639154	0.0444565	0.0502607	0.045346	0.0799606	0.0501612	0.049193	0.0773696
0.0526556	0.045045	0.0784375	0.0473454	0.0485502	0.0563493	0.0464497	0.0449491	0.0327889	0.0843327	0.0670271	0.0455174	0.0490481	0.0501214	0.0768914	0.0562069	0.0463407	0.0719441
0.0593137	0.0443743	0.0726896	0.0514142	0.0457806	0.051152	0.0355236	0.0413467	0.0358205	0.085716	0.0647926	0.0512235	0.0468026	0.0525991	0.0787487	0.0661812	0.0427427	0.0737785
0.0659206	0.0459644	0.0588048	0.0639832	0.0372374	0.0486511	0.0308427	0.0431792	0.0381679	0.0826068	0.0623856	0.0656379	0.0427158	0.0567731	0.079164	0.0707337	0.036536	0.070697
0.079869	0.043185	0.0563725	0.0682275	0.0371637	0.0393011	0.0291484	0.0365942	0.0388287	0.0763284	0.0552184	0.0762886	0.0425622	0.0690791	0.078339	0.0764091	0.0337053	0.0633796
0.0747809	0.0445978	0.0525216	0.0587985	0.0348998	0.0435052	0.0287194	0.0433522	0.0435198	0.073001	0.0524964	0.0707081	0.0437312	0.0732476	0.0867462	0.0777412	0.0318876	0.0657435
0.0734079	0.0424677	0.0523563	0.0524259	0.0358421	0.0463524	0.0299771	0.0404444	0.0457652	0.0701005	0.057481	0.0674264	0.0496773	0.0719919	0.0951334	0.0754277	0.0308062	0.0629167
0.0739084	0.0421313	0.055936	0.05888	0.0471368	0.0455255	0.0353684	0.0393459	0.0458525	0.0652246	0.0583822	0.0600005	0.0508169	0.0618945	0.0891936	0.0744995	0.0353715	0.0605327
0.0670919	0.0447162	0.0628585	0.0543067	0.0560842	0.049841	0.0380476	0.0363215	0.0481723	0.0690675	0.0570359	0.0488618	0.0571899	0.0568679	0.0835499	0.0672427	0.0430376	0.0597069
0.0566692	0.0534539	0.062507	0.0469762	0.0577239	0.0546021	0.0472036	0.0374531	0.0539656	0.071075	0.0556686	0.0430895	0.0576317	0.0604275	0.078099	0.0553106	0.047572	0.0605711
0.0609354	0.0476191	0.0575328	0.062504	0.0542531	0.0566421	0.0497054	0.0578937	0.0539382	0.0567159	0.0524543	0.0664263	0.052199	0.0497919	0.0539517	0.060457	0.0555686	0.0514106
0.0529617	0.0445214	0.0570966	0.0571425	0.062143	0.0543934	0.0583198	0.0632663	0.0517713	0.0605859	0.0568474	0.0695208	0.0537586	0.0377898	0.0507191	0.0541465	0.0617016	0.0533134
0.0543953	0.0493964	0.0546372	0.0399304	0.0607613	0.0574422	0.0662934	0.063777	0.0575132	0.0555601	0.0558013	0.0679754	0.0566792	0.038906	0.0496363	0.0493022	0.0701445	0.0518496
0.0506093	0.0474595	0.0476938	0.0482593	0.0717961	0.0521236	0.073318	0.0605903	0.0577205	0.0612369	0.0617657	0.0569009	0.0630753	0.0358254	0.0506259	0.050228	0.0609413	0.0498303
0.0488954	0.0530501	0.0854276	0.0617577	0.0472289	0.0433148	0.053092	0.0420496	0.0475619	0.0761732	0.0662759	0.0390284	0.0466785	0.0466219	0.0766382	0.0483886	0.0480052	0.0698122
0.0527469	0.0514391	0.0808123	0.0478476	0.0387188	0.0388527	0.0492587	0.0428618	0.0383188	0.082127	0.0760348	0.0395294	0.0428146	0.051392	0.0822032	0.0554565	0.0485074	0.0810786
0.057264	0.0464769	0.0729621	0.0468671	0.0437663	0.0559994	0.0422093	0.0436802	0.0376383	0.077788	0.0735158	0.0435031	0.0450097	0.0545535	0.073525	0.0634682	0.0455968	0.0761754
0.063121	0.0452604	0.0709786	0.0447166	0.0367477	0.0523238	0.0286043	0.0420517	0.038268	0.0870415	0.0684063	0.0524318	0.0465515	0.057176	0.0739481	0.0723438	0.0415173	0.0785109
0.0696358	0.0424817	0.0634128	0.0542024	0.0363749	0.0450047	0.0345789	0.0422718	0.0446418	0.0775829	0.0559025	0.0657271	0.0463834	0.0597235	0.0766581	0.072418	0.0393015	0.0736987
0.0768282	0.0403106	0.0579278	0.0561036	0.0322447	0.0420324	0.0310835	0.0439917	0.046448	0.0772823	0.050825	0.0754348	0.041523	0.0687772	0.0779242	0.0781745	0.0348517	0.0682369
0.0733651	0.03555	0.0543407	0.0524323	0.0295472	0.044698	0.0253497	0.0482628	0.0490007	0.0785087	0.0540962	0.0748542	0.0434456	0.0755205	0.0847782	0.0817766	0.031556	0.0629182
0.0725925	0.0347341	0.0527478	0.0549185	0.033788	0.0468303	0.0282509	0.0437918	0.0467909	0.0742622	0.0527947	0.0696527	0.0464183	0.073588	0.0918999	0.0787728	0.0318894	0.0662769
0.073305	0.0386028	0.0582185	0.05888	0.0465597	0.0476073	0.032432	0.0370447	0.042854	0.0669226	0.0553854	0.0606854	0.0531648	0.0661282	0.0876853	0.0787178	0.0330789	0.0627277
0.0641523	0.0458598	0.0646039	0.0544588	0.0591214	0.0507736	0.0373166	0.0358818	0.0481781	0.0695857	0.0579529	0.0506021	0.0656682	0.0535691	0.0815702	0.0636967	0.0378174	0.0591915
0.0577676	0.0549105	0.0649174	0.04863	0.0619472	0.0545419	0.0479452	0.0346395	0.0564675	0.0713793	0.0566978	0.0420119	0.0637583	0.0565855	0.0739525	0.0524144	0.0460051	0.0554278
0.0580767	0.0536455	0.0573904	0.0608629	0.0509802	0.057252	0.0518049	0.0606272	0.0540693	0.0580598	0.0491567	0.062574	0.0486154	0.0469814	0.0623331	0.0557239	0.0520538	0.059793
0.0517326	0.0443936	0.0591545	0.0583609	0.0640136	0.0500202	0.0624495	0.0645389	0.0500064	0.0552006	0.0562406	0.0679807	0.0590262	0.0379209	0.0566497	0.0471498	0.0608495	0.0543123
0.04398	0.0428353	0.0542764	0.0535103	0.0709221	0.0479706	0.0705327	0.0653017	0.0500238	0.0620503	0.0640723	0.0611608	0.0639953	0.0384583	0.0542382	0.0432561	0.0615075	0.0519079
0.0453358	0.0501442	0.0494831	0.0466297	0.071242	0.047453	0.0734166	0.0598316	0.0550883	0.0641204	0.0675205	0.0563103	0.0651219	0.0379556	0.0530086	0.0447191	0.0617617	0.0508575
0.0560108	0.0553807	0.0798814	0.0534021	0.0423602	0.0380882	0.0559138	0.0418399	0.0403877	0.0746738	0.0695962	0.0387165	0.0474917	0.0532479	0.0821206	0.050433	0.0486317	0.0718235
0.0560004	0.0521414	0.0826407	0.0480732	0.0345086	0.0358655	0.0452	0.0435127	0.0429149	0.0813242	0.0760496	0.0376507	0.0428531	0.0566278	0.0784017	0.0596527	0.0482663	0.078316
0.0622108	0.0488092	0.0771167	0.0471255	0.0378843	0.0514895	0.0388311	0.0439234	0.0427332	0.0712249	0.0740188	0.0408986	0.0487791	0.0621819	0.0664825	0.0637497	0.0469957	0.0755442
0.0659149	0.0459155	0.0743746	0.0434681	0.0318308	0.0536506	0.0307339	0.0454538	0.0403267	0.0819202	0.0647738	0.0516503	0.049264	0.0633167	0.0703836	0.0722137	0.0398989	0.0749111
0.069873	0.0412451	0.0650877	0.048784	0.0341071	0.048555	0.0392464	0.042525	0.0502181	0.0790144	0.0548042	0.0650327	0.0465373	0.0623821	0.0696374	0.0726912	0.0410152	0.0692437
0.0728282	0.0412882	0.0608318	0.0524891	0.0311801	0.0508489	0.035414	0.0447674	0.0515458	0.0705853	0.0538254	0.0699058	0.0438136	0.0684011	0.0740716	0.0739628	0.0360795	0.0681612
0.0795573	0.0405507	0.0597446	0.0518933	0.0343027	0.055729	0.0258042	0.0521469	0.0485621	0.0763986	0.0448605	0.072696	0.0442034	0.0789262	0.0654633	0.0761076	0.026676	0.0663779
0.0705418	0.0405837	0.0531017	0.0574978	0.0397185	0.0482105	0.0345451	0.0437563	0.0461442	0.0708081	0.0516457	0.0676458	0.0459794	0.0744395	0.0778137	0.0774281	0.0368632	0.0632774
0.0717634	0.0496207	0.0580877	0.0532105	0.0504901	0.0383118	0.0243553	0.0337975	0.0495236	0.0667339	0.0598385	0.0627883	0.057388	0.0687787	0.0816422	0.0802736	0.028915	0.0644804
0.059705	0.0474665	0.0628124	0.0564813	0.0571564	0.0528195	0.0381745	0.0315254	0.0490259	0.0698133	0.0607696	0.0519808	0.0720735	0.0542531	0.0796605	0.0628279	0.0373417	0.0561126
0.0591122	0.0526345	0.0647082	0.0507542	0.062547	0.0554249	0.0483903	0.0369531	0.0567674	0.0698513	0.0579423	0.0451699	0.0657779	0.0572243	0.0686791	0.0520848	0.0436158	0.0523632
0.0587243	0.0545068	0.0568975	0.062553	0.0481781	0.0562349	0.0503796	0.0579548	0.0513924	0.0562714	0.0521049	0.0582025	0.0511682	0.0516076	0.0626221	0.0559886	0.0506718	0.0645399
0.0504407	0.0493066	0.0628059	0.0586279	0.0609645	0.0515926	0.0618094	0.0616315	0.0472767	0.0539972	0.0589416	0.0631316	0.058161	0.0429144	0.0557328	0.0507655	0.0539308	0.0579692
0.0472471	0.0440425	0.0571717	0.0551907	0.0672173	0.0493466	0.0690003	0.0636169	0.0476566	0.0554019	0.0664289	0.057297	0.0615581	0.0427675	0.056142	0.0451274	0.0600691	0.054719
0.0445421	0.0506138	0.0493702	0.0522666	0.0699777	0.0483652	0.0708582	0.0633715	0.0498982	0.0581075	0.0702075	0.0516544	0.0635267	0.0421481	0.0544942	0.043306	0.0624675	0.0548253

## Sheet: compounds
compound_ID	compound name	SMILES	endpoint class (1 - hepatotoxic, 0 - non-hepatotoxic)
1	4-aminosalicylic acid	Nc1ccc(C(=O)O)c(O)c1	1
7	Acemetacin	COc1ccc2c(c1)c(CC(=O)OCC(=O)O)c(C)n2C(=O)c1ccc(Cl)cc1	0
8	Acetaminophen	CC(=O)Nc1ccc(O)cc1	1
11	Acetohydroxamic Acid	CC(=O)NO	0
12	acetylcholine chloride	CC(=O)OCC[N+](C)(C)C	0
13	acetylcysteine	CC(=O)NC(CS)C(=O)O	0
15	Acrivastine	Cc1ccc(C(=CCN2CCCC2)c2cccc(C=CC(=O)O)n2)cc1	0
18	adenosine	Nc1ncnc2c1ncn2C1OC(CO)C(O)C1O	0
20	alaproclate	CC(N)C(=O)OC(C)(C)Cc1ccc(Cl)cc1	1
22	alatrofloxacin mesylate	CC(N)C(=O)NC(C)C(=O)NC1C2CN(c3nc4c(cc3F)c(=O)c(C(=O)O)cn4-c3ccc(F)cc3F)CC21	1
24	alclofenac	C=CCOc1ccc(CC(=O)O)cc1Cl	1
26	alfentanil	CCC(=O)N(c1ccccc1)C1(COC)CCN(CCn2nnn(CC)c2=O)CC1	0
28	Alimemazine	CC(CN(C)C)CN1c2ccccc2Sc2ccccc21	0
30	Allopurinol	O=c1[nH]cnc2[nH]ncc12	1
33	alpidem	CCCN(CCC)C(=O)Cc1c(-c2ccc(Cl)cc2)nc2ccc(Cl)cn12	1
36	alvimopan	CC1CN(CC(Cc2ccccc2)C(=O)NCC(=O)O)CCC1(C)c1cccc(O)c1	0
37	Amantadine	NC12CC3CC(CC(C3)C1)C2	0
38	ambenonium	CC[N+](CC)(CCNC(=O)C(=O)NCC[N+](CC)(CC)Cc1ccccc1Cl)Cc1ccccc1Cl	0
39	Ambrisentan	COC(c1ccccc1)(c1ccccc1)C(Oc1nc(C)cc(C)n1)C(=O)O	0
42	amikacin	NCCC(O)C(=O)NC1CC(N)C(OC2OC(CN)C(O)C(O)C2O)C(O)C1OC1OC(CO)C(O)C(N)C1O	0
44	amineptine	O=C(O)CCCCCCNC1c2ccccc2CCc2ccccc21	1
45	aminocaproic acid	NCCCCCC(=O)O	0
46	Aminoglutethimide	CCC1(c2ccc(N)cc2)CCC(=O)NC1=O	0
47	aminohippurate	Nc1ccc(C(=O)NCC(=O)O)cc1	0
52	Amobarbital	CCC1(CCC(C)C)C(=O)NC(=O)NC1=O	0
53	Amodiaquine	CCN(CC)Cc1cc(Nc2ccnc3cc(Cl)ccc23)ccc1O	1
54	Amoxapine	Clc1ccc2c(c1)C(N1CCNCC1)=Nc1ccccc1O2	0
63	aplaviroc	CCCCN1C(=O)C(C(O)C2CCCCC2)NC(=O)C12CCN(Cc1ccc(Oc3ccc(C(=O)O)cc3)cc1)CC2	1
64	apomorphine	CN1CCc2cccc3c2C1Cc1ccc(O)c(O)c1-3	0
65	Apremilast	CCOc1cc(C(CS(C)(=O)=O)N2C(=O)c3cccc(NC(C)=O)c3C2=O)ccc1OC	0
66	Aprepitant	CC(OC1OCCN(Cc2nc(=O)[nH][nH]2)C1c1ccc(F)cc1)c1cc(C(F)(F)F)cc(C(F)(F)F)c1	0
67	argatroban	CC1CNc2c(cccc2S(=O)(=O)NC(CCCN=C(N)N)C(=O)N2CCC(C)CC2C(=O)O)C1	0
69	Aripiprazole	O=C1CCc2ccc(OCCCCN3CCN(c4cccc(Cl)c4Cl)CC3)cc2N1	0
71	Artemisinin	CC1CCC2C(C)C(=O)OC3OC4(C)CCC1C32OO4	1
72	Artesunate	CC1CCC2C(C)C(OC(=O)CCC(=O)O)OC3OC4(C)CCC1C32OO4	1
73	articaine	CCCNC(C)C(=O)Nc1c(C)csc1C(=O)OC	0
75	Aspirin	CC(=O)Oc1ccccc1C(=O)O	1
78	atorvastatin	CC(C)c1c(C(=O)Nc2ccccc2)c(-c2ccccc2)c(-c2ccc(F)cc2)n1CCC(O)CC(O)CC(=O)O	1
85	azathioprine	Cn1cnc([N+](=O)[O-])c1Sc1ncnc2nc[nH]c12	1
87	Azelastine	CN1CCCC(n2nc(Cc3ccc(Cl)cc3)c3ccccc3c2=O)CC1	0
90	Aztreonam	CC1C(NC(=O)C(=NOC(C)(C)C(=O)O)c2csc(N)n2)C(=O)N1S(=O)(=O)O	0
93	Bambuterol	CN(C)C(=O)Oc1cc(OC(=O)N(C)C)cc(C(O)CNC(C)(C)C)c1	0
99	bendazac	O=C(O)COc1nn(Cc2ccccc2)c2ccccc12	1
100	benoxaprofen	CC(C(=O)O)c1ccc2oc(-c3ccc(Cl)cc3)nc2c1	1
101	benzarone	CCc1oc2ccccc2c1C(=O)c1ccc(O)cc1	1
104	Benzoic acid	O=C(O)c1ccccc1	0
105	benzphetamine	CC(Cc1ccccc1)N(C)Cc1ccccc1	0
106	benztropine	CN1C2CCC1CC(OC(c1ccccc1)c1ccccc1)C2	0
109	Betamethasone	CC1CC2C3CCC4=CC(=O)C=CC4(C)C3(F)C(O)CC2(C)C1(O)C(=O)CO	0
110	Betaxolol	CC(C)NCC(O)COc1ccc(CCOCC2CC2)cc1	0
111	bethanechol	CC(C[N+](C)(C)C)OC(N)=O	0
114	Biotin	O=C(O)CCCCC1SCC2NC(=O)NC21	0
115	biperiden	OC(CCN1CCCCC1)(c1ccccc1)C1CC2C=CC1C2	0
116	bisacodyl	CC(=O)Oc1ccc(C(c2ccc(OC(C)=O)cc2)c2ccccn2)cc1	0
117	Bisoprolol	CC(C)NCC(O)COc1ccc(COCCOC(C)C)cc1	0
118	Bitolterol	Cc1ccc(C(=O)Oc2ccc(C(O)CNC(C)(C)C)cc2OC(=O)c2ccc(C)cc2)cc1	0
124	Brexpiprazole	O=c1ccc2ccc(OCCCCN3CCN(c4cccc5sccc45)CC3)cc2[nH]1	0
125	Brivaracetam	CCCC1CC(=O)N(C(CC)C(N)=O)C1	0
130	Budesonide	CCCC1OC2CC3C4CCC5=CC(=O)C=CC5(C)C4C(O)CC3(C)C2(C(=O)CO)O1	0
131	Bumetanide	CCCCNc1cc(C(=O)O)cc(S(N)(=O)=O)c1Oc1ccccc1	0
134	Buspirone	O=C1CC2(CCCC2)CC(=O)N1CCCCN1CCN(c2ncccn2)CC1	0
135	busulfan	CS(=O)(=O)OCCCCOS(C)(=O)=O	1
136	Butabarbital	CCC(C)C1(CC)C(=O)NC(=O)NC1=O	0
138	Butyl Aminobenzoate	CCCCOC(=O)c1ccc(N)cc1	0
140	cabergoline	C=CCN1CC(C(=O)N(CCCN(C)C)C(=O)NCC)CC2c3cccc4[nH]cc(c34)CC21	0
142	caffeine	Cn1c(=O)c2c(ncn2C)n(C)c1=O	0
145	calcitriol	C=C1C(=CC=C2CCCC3(C)C2CCC3C(C)CCCC(C)(C)O)CC(O)CC1O	0
146	calcium acetate	CC(=O)O	0
151	carbamazepine	NC(=O)N1c2ccccc2C=Cc2ccccc21	1
152	Carbidopa	CC(Cc1ccc(O)c(O)c1)(NN)C(=O)O	0
153	carbinoxamine	CN(C)CCOC(c1ccc(Cl)cc1)c1ccccn1	0
155	Carglumic Acid	NC(=O)NC(CCC(=O)O)C(=O)O	0
157	carisoprodol	CCCC(C)(COC(N)=O)COC(=O)NC(C)C	0
161	Cefaclor	NC(C(=O)NC1C(=O)N2C(C(=O)O)=C(Cl)CSC12)c1ccccc1	1
162	Cefadroxil	CC1=C(C(=O)O)N2C(=O)C(NC(=O)C(N)c3ccc(O)cc3)C2SC1	1
163	Cefazolin	Cc1nnc(SCC2=C(C(=O)O)N3C(=O)C(NC(=O)Cn4cnnn4)C3SC2)s1	1
166	Ceftriaxone	CON=C(C(=O)NC1C(=O)N2C(C(=O)O)=C(CSc3nc(=O)c(=O)[nH]n3C)CSC12)c1csc(N)n1	1
167	Cefuroxime	CON=C(C(=O)NC1C(=O)N2C(C(=O)O)=C(COC(N)=O)CSC12)c1ccco1	1
170	Cerivastatin	COCc1c(C(C)C)nc(C(C)C)c(C=CC(O)CC(O)CC(=O)O)c1-c1ccc(F)cc1	1
172	Cevimeline	CC1OC2(CS1)CN1CCC2CC1	0
174	Chloral hydrate	OC(O)C(Cl)(Cl)Cl	0
179	chlormezanone	CN1C(=O)CCS(=O)(=O)C1c1ccc(Cl)cc1	1
181	Chlorotrianisene	COc1ccc(C(Cl)=C(c2ccc(OC)cc2)c2ccc(OC)cc2)cc1	0
183	Chlorpromazine	CN(C)CCCN1c2ccccc2Sc2ccc(Cl)cc21	1
186	Cholecalciferol	C=C1CCC(O)CC1=CC=C1CCCC2(C)C1CCC2C(C)CCCC(C)C	0
187	Cholestyramine	CCc1ccc(C(C)CCc2ccc([N+](C)(C)C)cc2)cc1	0
189	Choline	C[N+](C)(C)CCO	0
191	Cilostazol	O=C1CCc2cc(OCCCCc3nnnn3C3CCCCC3)ccc2N1	0
193	cinacalcet	CC(NCCCc1cccc(C(F)(F)F)c1)c1cccc2ccccc12	0
194	cinchophen	O=C(O)c1cc(-c2ccccc2)nc2ccccc12	1
195	Cinitapride	CCOc1cc(N)c([N+](=O)[O-])cc1C(=O)NC1CCN(CC2CC=CCC2)CC1	0
197	Cisapride	COc1cc(N)c(Cl)cc1C(=O)NC1CCN(CCCOc2ccc(F)cc2)CC1OC	0
201	Cladribine	Nc1nc(Cl)nc2c1ncn2C1CC(O)C(CO)O1	0
203	clemastine	CN1CCCC1CCOC(C)(c1ccccc1)c1ccc(Cl)cc1	0
204	clevidipine	CCCC(=O)OCOC(=O)C1=C(C)NC(C)=C(C(=O)OC)C1c1cccc(Cl)c1Cl	0
205	Clidinium	C[N+]12CCC(CC1)C(OC(=O)C(O)(c1ccccc1)c1ccccc1)C2	0
207	Clobazam	CN1C(=O)CC(=O)N(c2ccccc2)c2cc(Cl)ccc21	0
209	Clofazimine	CC(C)N=c1cc2n(-c3ccc(Cl)cc3)c3ccccc3nc-2cc1Nc1ccc(Cl)cc1	0
210	Clofedanol	CN(C)CCC(O)(c1ccccc1)c1ccccc1Cl	0
212	clomacran	CN(C)CCCC1c2ccccc2Nc2ccc(Cl)cc21	1
213	clometacin	COc1ccc2c(C(=O)c3ccc(Cl)cc3)c(C)n(CC(=O)O)c2c1	1
217	Clonidine	Clc1cccc(Cl)c1NC1=NCCN1	0
224	Cocaine	COC(=O)C1C(OC(=O)c2ccccc2)CC2CCC1N2C	1
225	codeine	COc1ccc2c3c1OC1C(O)C=CC4C(C2)N(C)CCC341	0
226	Colchicine	COc1cc2c(c(OC)c1OC)-c1ccc(OC)c(=O)cc1C(NC(C)=O)CC2	0
227	conivaptan	Cc1nc2c([nH]1)CCN(C(=O)c1ccc(NC(=O)c3ccccc3-c3ccccc3)cc1)c1ccccc1-2	0
229	cortisone acetate	CC(=O)OCC(=O)C1(O)CCC2C3CCC4=CC(=O)CCC4(C)C3C(=O)CC21C	0
233	Cyclizine	CN1CCN(C(c2ccccc2)c2ccccc2)CC1	0
235	cyclofenil	CC(=O)Oc1ccc(C(=C2CCCCC2)c2ccc(OC(C)=O)cc2)cc1	1
241	Cysteine	NC(CS)C(=O)O	0
249	danazol	C#CC1(O)CCC2C3CCC4=Cc5oncc5CC4(C)C3CCC21C	1
251	Dapsone	Nc1ccc(S(=O)(=O)c2ccc(N)cc2)cc1	1
253	darifenacin	NC(=O)C(c1ccccc1)(c1ccccc1)C1CCN(CCc2ccc3c(c2)CCO3)C1	0
263	Dehydroepiandrosterone	CC12CCC3C(CC=C4CC(O)CCC43C)C1CCC2=O	1
270	dexchlorpheniramine	CN(C)CCC(c1ccc(Cl)cc1)c1ccccn1	0
273	dextromethorphan	COc1ccc2c(c1)C13CCCCC1C(C2)N(C)CC3	0
274	dextrose	OCC1OC(O)C(O)C(O)C1O	0
276	dichlorphenamide	NS(=O)(=O)c1cc(Cl)c(Cl)c(S(N)(=O)=O)c1	0
277	diclofenac	O=C(O)Cc1ccccc1Nc1c(Cl)cccc1Cl	1
279	dicyclomine	CCN(CC)CCOC(=O)C1(C2CCCCC2)CCCCC1	0
280	Didanosine	O=c1[nH]cnc2c1ncn2C1CCC(CO)O1	1
281	diethylpropion	CCN(CC)C(C)C(=O)c1ccccc1	0
285	Dihydralazine	NNc1nnc(NN)c2ccccc12	1
286	Dihydrocodeine	COc1ccc2c3c1OC1C(O)CCC4C(C2)N(C)CCC341	0
287	Dihydroergotamine	CN1CC(C(=O)NC2(C)OC3(O)C4CCCN4C(=O)C(Cc4ccccc4)N3C2=O)CC2c3cccc4[nH]cc(c34)CC21	0
289	dimercaprol	OCC(S)CS	0
291	Diosmin	COc1ccc(-c2cc(=O)c3c(O)cc(OC4OC(COC5OC(C)C(O)C(O)C5O)C(O)C(O)C4O)cc3o2)cc1O	0
292	diphenhydramine	CN(C)CCOC(c1ccccc1)c1ccccc1	0
293	diphenoxylate	CCOC(=O)C1(c2ccccc2)CCN(CCC(C#N)(c2ccccc2)c2ccccc2)CC1	0
295	disulfiram	CCN(CC)C(=S)SSC(=S)N(CC)CC	1
296	Ditazol	OCCN(CCO)c1nc(-c2ccccc2)c(-c2ccccc2)o1	0
297	dobutamine	CC(CCc1ccc(O)cc1)NCCc1ccc(O)c(O)c1	0
299	Docosahexaenoic Acid	CCC=CCC=CCC=CCC=CCC=CCC=CCCC(=O)O	0
300	Docusate	CCCCC(CC)COC(=O)CC(C(=O)OCC(CC)CCCC)S(=O)(=O)O	0
301	dofetilide	CN(CCOc1ccc(NS(C)(=O)=O)cc1)CCc1ccc(NS(C)(=O)=O)cc1	0
302	Dolasetron	O=C(OC1CC2CC3CC(C1)N2CC3=O)c1c[nH]c2ccccc12	0
304	dopamine	NCCc1ccc(O)c(O)c1	0
306	doxapram	CCN1CC(CCN2CCOCC2)C(c2ccccc2)(c2ccccc2)C1=O	0
311	doxylamine	CN(C)CCOC(C)(c1ccccc1)c1ccccn1	0
312	Dronabinol	CCCCCc1cc(O)c2c(c1)OC(C)(C)C1CCC(C)=CC21	0
314	droperidol	O=C(CCCN1CC=C(n2c(=O)[nH]c3ccccc32)CC1)c1ccc(F)cc1	0
315	droxicam	CN1c2c(oc(=O)n(-c3ccccn3)c2=O)-c2ccccc2S1(=O)=O	1
316	Droxidopa	NC(C(=O)O)C(O)c1ccc(O)c(O)c1	0
318	dutasteride	CC12C=CC(=O)NC1CCC1C2CCC2(C)C(C(=O)Nc3cc(C(F)(F)F)ccc3C(F)(F)F)CCC12	0
319	dyphylline	Cn1c(=O)c2c(ncn2CC(O)CO)n(C)c1=O	0
322	edrophonium	CC[N+](C)(C)c1cccc(O)c1	0
323	Efavirenz	O=C1Nc2ccc(Cl)cc2C(C#CC2CC2)(C(F)(F)F)O1	1
324	Eicosapentaenoic Acid	CCC=CCC=CCC=CCC=CCC=CCCCC(=O)O	0
326	Eletriptan	CN1CCCC1Cc1c[nH]c2ccc(CCS(=O)(=O)c3ccccc3)cc12	0
327	Eliglustat	CCCCCCCC(=O)NC(CN1CCCC1)C(O)c1ccc2c(c1)OCCO2	0
331	Emtricitabine	Nc1nc(=O)n(C2CSC(CO)O2)cc1F	0
336	Enzalutamide	CNC(=O)c1ccc(N2C(=S)N(c3ccc(C#N)c(C(F)(F)F)c3)C(=O)C2(C)C)cc1F	0
338	epinephrine	CNCC(O)c1ccc(O)c(O)c1	0
341	Epoprostenol	CCCCCC(O)C=CC1C(O)CC2OC(=CCCCC(=O)O)CC21	0
344	ergocalciferol	C=C1CCC(O)CC1=CC=C1CCCC2(C)C1CCC2C(C)C=CC(C)C(C)C	0
345	Ergotamine	CN1CC(C(=O)NC2(C)OC3(O)C4CCCN4C(=O)C(Cc4ccccc4)N3C2=O)C=C2c3cccc4[nH]cc(c34)CC21	0
354	estazolam	Clc1ccc2c(c1)C(c1ccccc1)=NCc1nncn1-2	0
355	estramustine	CC12CCC3c4ccc(OC(=O)N(CCCl)CCCl)cc4CCC3C1CCC2O	1
356	Eszopiclone	CN1CCN(C(=O)OC2c3nccnc3C(=O)N2c2ccc(Cl)cn2)CC1	0
357	Ethacrynic Acid	C=C(CC)C(=O)c1ccc(OCC(=O)O)c(Cl)c1Cl	0
358	ethambutol	CCC(CO)NCCNC(CC)CO	1
362	etomidate	CCOC(=O)c1cncn1C(C)c1ccccc1	0
367	exametazime	CC(=NO)C(C)NCC(C)(C)CNC(C)C(C)=NO	0
369	exifone	O=C(c1cc(O)c(O)c(O)c1)c1ccc(O)c(O)c1O	1
371	Ezogabine	CCOC(=O)Nc1ccc(NCc2ccc(F)cc2)cc1N	0
372	falnidamol	CN1CCC(Nc2ncc3ncnc(Nc4ccc(F)c(Cl)c4)c3n2)CC1	1
373	Famciclovir	CC(=O)OCC(CCn1cnc2cnc(N)nc21)COC(C)=O	0
377	fenclozic acid	O=C(O)Cc1csc(-c2ccc(Cl)cc2)n1	1
379	fenoldopam	Oc1ccc(C2CNCCc3c2cc(O)c(O)c3Cl)cc1	0
381	Fentanyl	CCC(=O)N(c1ccccc1)C1CCN(CCc2ccccc2)CC1	0
382	fesoterodine	CC(C)C(=O)Oc1ccc(CO)cc1C(CCN(C(C)C)C(C)C)c1ccccc1	0
383	fexofenadine	CC(C)(C(=O)O)c1ccc(C(O)CCCN2CCC(C(O)(c3ccccc3)c3ccccc3)CC2)cc1	0
386	fiduxosin	COc1cccc2c1C1CN(CCCCn3c(=O)[nH]c4c(sc5ncc(-c6ccccc6)nc54)c3=O)CC1CO2	1
389	fipexide	O=C(COc1ccc(Cl)cc1)N1CCN(Cc2ccc3c(c2)OCO3)CC1	1
390	flavoxate	Cc1c(-c2ccccc2)oc2c(C(=O)OCCN3CCCCC3)cccc2c1=O	0
393	Floxuridine	O=c1[nH]c(=O)n(C2CC(O)C(CO)O2)cc1F	1
396	fludrocortisone	CC12CCC(=O)C=C1CCC1C3CCC(O)(C(=O)CO)C3(C)CC(O)C12F	0
397	flumazenil	CCOC(=O)c1ncn2c1CN(C)C(=O)c1cc(F)ccc1-2	0
398	fluorescein	O=C1OC2(c3ccc(O)cc3Oc3cc(O)ccc32)c2ccccc21	0
399	Fluorometholone	CC(=O)C1(O)CCC2C3CC(C)C4=CC(=O)C=CC4(C)C3(F)C(O)CC21C	0
405	Flutamide	CC(C)C(=O)Nc1ccc([N+](=O)[O-])c(C(F)(F)F)c1	1
408	folic acid	Nc1nc(=O)c2nc(CNc3ccc(C(=O)NC(CCC(=O)O)C(=O)O)cc3)cnc2[nH]1	0
411	Formoterol	COc1ccc(CC(C)NCC(O)c2ccc(O)c(NC=O)c2)cc1	0
417	frovatriptan	CNC1CCc2[nH]c3ccc(C(N)=O)cc3c2C1	0
419	Furosemide	NS(=O)(=O)c1cc(C(=O)O)c(NCc2ccco2)cc1Cl	0
422	Galantamine	COc1ccc2c3c1OC1CC(O)C=CC31CCN(C)C2	0
423	gamma hydroxybutyric acid	O=C(O)CCCO	0
424	Ganciclovir	Nc1nc(=O)c2ncn(COC(CO)CO)c2[nH]1	0
426	Gatifloxacin	COc1c(N2CCNC(C)C2)c(F)cc2c(=O)c(C(=O)O)cn(C3CC3)c12	1
431	Gentamicin	CNC(C)C1CCC(N)C(OC2C(N)CC(N)C(OC3OCC(C)(O)C(NC)C3O)C2O)O1	0
432	Gestrinone	C#CC1(O)CCC2C3CCC4=CC(=O)CCC4=C3C=CC21CC	0
433	glafenine	O=C(OCC(O)CO)c1ccccc1Nc1ccnc2cc(Cl)ccc12	1
434	Gliclazide	Cc1ccc(S(=O)(=O)NC(=O)NN2CC3CCCC3C2)cc1	0
437	Glutaraldehyde	O=CCCCC=O	0
438	glycopyrrolate	C[N+]1(C)CCC(OC(=O)C(O)(c2ccccc2)C2CCCC2)C1	0
442	guaifenesin	COc1ccccc1OCC(O)CO	0
443	guanethidine	NC(N)=NCCN1CCCCCCC1	0
444	Guanidine	N=C(N)N	0
449	Heroin	CC(=O)Oc1ccc2c3c1OC1C(OC(C)=O)C=CC4C(C2)N(C)CCC341	0
450	Hesperidin	COc1ccc(C2CC(=O)c3c(O)cc(OC4OC(COC5OC(C)C(O)C(O)C5O)C(O)C(O)C4O)cc3O2)cc1O	0
451	Hexocyclium Methylsulfate	C[N+]1(C)CCN(CC(O)(c2ccccc2)C2CCCCC2)CC1	0
452	histamine diphosphate	NCCc1cnc[nH]1	0
454	Hydralazine	NNc1nncc2ccccc12	1
455	Hydrochlorothiazide	NS(=O)(=O)c1cc2c(cc1Cl)NCNS2(=O)=O	1
456	Hydrocodone	COc1ccc2c3c1OC1C(=O)CCC4C(C2)N(C)CCC314	0
457	hydrocortisone	CC12CCC(=O)C=C1CCC1C2C(O)CC2(C)C1CCC2(O)C(=O)CO	0
458	Hydromorphone	CN1CCC23c4c5ccc(O)c4OC2C(=O)CCC3C1C5	0
461	hydroxyzine	OCCOCCN1CCN(C(c2ccccc2)c2ccc(Cl)cc2)CC1	0
462	Hyoscyamine	CN1C2CCC1CC(OC(=O)C(CO)c1ccccc1)C2	0
465	ibufenac	CC(C)Cc1ccc(CC(=O)O)cc1	1
466	Ibuprofen	CC(C)Cc1ccc(C(C)C(=O)O)cc1	1
467	ibutilide	CCCCCCCN(CC)CCCC(O)c1ccc(NS(C)(=O)=O)cc1	0
468	Icosapent Ethyl	CCC=CCC=CCC=CCC=CCC=CCCCC(=O)OCC	0
472	Iloperidone	COc1cc(C(C)=O)ccc1OCCCN1CCC(c2noc3cc(F)ccc23)CC1	0
473	Iloprost	CC#CCC(C)C(O)C=CC1C(O)CC2CC(=CCCCC(=O)O)CC21	0
476	Indapamide	CC1Cc2ccccc2N1NC(=O)c1ccc(Cl)c(S(N)(=O)=O)c1	0
483	iproniazid	CC(C)NNC(=O)c1ccncc1	1
486	isaxonine	CC(C)Nc1ncccn1	1
489	isoniazid	NNC(=O)c1ccncc1	1
490	isoproterenol	CC(C)NCC(O)c1ccc(O)c(O)c1	0
491	isosorbide dinitrate	O=[N+]([O-])OC1COC2C(O[N+](=O)[O-])COC12	0
492	Isosorbide Mononitrate	O=[N+]([O-])OC1COC2C(O)COC12	0
494	isoxsuprine	CC(COc1ccccc1)NC(C)C(O)c1ccc(O)cc1	0
497	Ivabradine	COc1cc2c(cc1OC)CC(=O)N(CCCN(C)CC1Cc3cc(OC)c(OC)cc31)CC2	0
501	kanamycin	NCC1OC(OC2C(N)CC(N)C(OC3OC(CO)C(O)C(N)C3O)C2O)C(O)C(O)C1O	0
503	ketoconazole	CC(=O)N1CCN(c2ccc(OCC3COC(Cn4ccnc4)(c4ccc(Cl)cc4Cl)O3)cc2)CC1	1
506	Ketotifen	CN1CCC(=C2c3ccccc3CC(=O)c3sccc32)CC1	0
509	lactulose	OCC1OC(OC2C(CO)OC(O)(CO)C2O)C(O)C(O)C1O	0
510	Lamivudine	Nc1ccn(C2CSC(CO)O2)c(=O)n1	1
511	lamotrigine	Nc1nnc(-c2cccc(Cl)c2Cl)c(N)n1	1
513	Lansoprazole	Cc1c(OCC(F)(F)F)ccnc1CS(=O)c1nc2ccccc2[nH]1	1
514	lapatinib	CS(=O)(=O)CCNCc1ccc(-c2ccc3ncnc(Nc4ccc(OCc5cccc(F)c5)c(Cl)c4)c3c2)o1	1
515	l-arginine	NC(N)=NCCCC(N)C(=O)O	0
516	l-carnitine	C[N+](C)(C)CC(O)CC(=O)O	0
518	leflunomide	Cc1oncc1C(=O)Nc1ccc(C(F)(F)F)cc1	1
524	Levamisole	c1ccc(C2CN3CCSC3=N2)cc1	0
526	levodopa	NC(Cc1ccc(O)c(O)c1)C(=O)O	0
527	levofloxacin	CC1COc2c(N3CCN(C)CC3)c(F)cc3c(=O)c(C(=O)O)cn1c23	1
528	Levoleucovorin	Nc1nc(=O)c2c([nH]1)NCC(CNc1ccc(C(=O)NC(CCC(=O)O)C(=O)O)cc1)N2C=O	0
529	levomefolate calcium	CN1c2c([nH]c(N)nc2=O)NCC1CNc1ccc(C(=O)NC(CCC(=O)O)C(=O)O)cc1	0
531	levorphanol	CN1CCC23CCCCC2C1Cc1ccc(O)cc13	0
532	lidocaine	CCN(CC)CC(=O)Nc1c(C)cccc1C	0
534	Lincomycin	CCCC1CC(C(=O)NC(C(C)O)C2OC(SC)C(O)C(O)C2O)N(C)C1	0
535	Linoleic acid	CCCCCC=CCC=CCCCCCCCC(=O)O	0
538	l-methionine	CSCCC(N)C(=O)O	0
540	loperamide	CN(C)C(=O)C(CCN1CCC(O)(c2ccc(Cl)cc2)CC1)(c1ccccc1)c1ccccc1	0
545	lubiprostone	CCCCC(F)(F)C1(O)CCC2C(CC(=O)C2CCCCCCC(=O)O)O1	0
547	lumiracoxib	Cc1ccc(Nc2c(F)cccc2Cl)c(CC(=O)O)c1	1
548	Lurasidone	O=C1C2C3CCC(C3)C2C(=O)N1CC1CCCCC1CN1CCN(c2nsc3ccccc23)CC1	0
551	maraviroc	Cc1nnc(C(C)C)n1C1CC2CCC(C1)N2CCC(NC(=O)C1CCC(F)(F)CC1)c1ccccc1	1
552	MDMA	CNC(C)Cc1ccc2c(c1)OCO2	1
553	mebanazine	CC(NN)c1ccccc1	1
554	mecamylamine	CNC1(C)C2CCC(C2)C1(C)C	0
555	meclizine	Cc1cccc(CN2CCN(C(c3ccccc3)c3ccc(Cl)cc3)CC2)c1	0
556	Meclofenamic acid	Cc1ccc(Cl)c(Nc2ccccc2C(=O)O)c1Cl	0
557	mefenamic acid	Cc1cccc(Nc2ccccc2C(=O)O)c1C	1
559	Meloxicam	Cc1cnc(NC(=O)C2=C(O)c3ccccc3S(=O)(=O)N2C)s1	1
560	Melphalan	NC(Cc1ccc(N(CCCl)CCCl)cc1)C(=O)O	1
561	Menadione	CC1=CC(=O)c2ccccc2C1=O	0
563	mepazine	CN1CCCC(CN2c3ccccc3Sc3ccccc32)C1	1
564	mepenzolate	C[N+]1(C)CCCC(OC(=O)C(O)(c2ccccc2)c2ccccc2)C1	0
565	meperidine	CCOC(=O)C1(c2ccccc2)CCN(C)CC1	0
566	Mephentermine	CNC(C)(C)Cc1ccccc1	0
567	mepivacaine	Cc1cccc(C)c1NC(=O)C1CCCCN1C	0
568	meprobamate	CCCC(C)(COC(N)=O)COC(N)=O	0
569	mercaptopurine	S=c1nc[nH]c2nc[nH]c12	1
572	Mesterolone	CC1CC(=O)CC2CCC3C4CCC(O)C4(C)CCC3C12C	0
574	methamphetamine	CNC(C)Cc1ccccc1	0
575	Methaqualone	Cc1ccccc1-n1c(C)nc2ccccc2c1=O	0
577	Methicillin	COc1cccc(OC)c1C(=O)NC1C(=O)N2C1SC(C)(C)C2C(=O)O	0
578	methimazole	Cn1cc[nH]c1=S	1
579	Methocarbamol	COc1ccccc1OCC(O)COC(N)=O	0
580	methotrexate	CN(Cc1cnc2nc(N)nc(N)c2n1)c1ccc(C(=O)NC(CCC(=O)O)C(=O)O)cc1	1
581	Methoxyflurane	COC(F)(F)C(Cl)Cl	1
583	Methyclothiazide	CN1C(CCl)Nc2cc(Cl)c(S(N)(=O)=O)cc2S1(=O)=O	0
584	methyldopa	CC(N)(Cc1ccc(O)c(O)c1)C(=O)O	1
585	methylergonovine	CCC(CO)NC(=O)C1C=C2c3cccc4[nH]cc(c34)CC2N(C)C1	0
586	methylnaltrexone bromide	C[N+]1(CC2CC2)CCC23c4c5ccc(O)c4OC2C(=O)CCC3(O)C1C5	0
587	Methylphenidate	COC(=O)C(c1ccccc1)C1CCCCN1	1
588	methylscopolamine bromide	C[N+]1(C)C2CC(OC(=O)C(CO)c3ccccc3)CC1C1OC12	0
589	Methyltestosterone	CC12CCC(=O)C=C1CCC1C2CCC2(C)C1CCC2(C)O	1
590	methysergide	CCC(CO)NC(=O)C1C=C2c3cccc4c3c(cn4C)CC2N(C)C1	0
593	Metronidazole	Cc1ncc([N+](=O)[O-])n1CCO	1
594	metyrapone	CC(C)(C(=O)c1cccnc1)c1cccnc1	0
595	metyrosine	CC(N)(Cc1ccc(O)cc1)C(=O)O	0
596	mexiletine	Cc1cccc(C)c1OCC(C)N	1
597	Mianserin	CN1CCN2c3ccccc3Cc3ccccc3C2C1	1
598	Mibefradil	COCC(=O)OC1(CCN(C)CCCc2nc3ccccc3[nH]2)CCc2cc(F)ccc2C1C(C)C	0
600	midazolam	Cc1ncc2n1-c1ccc(Cl)cc1C(c1ccccc1F)=NC2	0
601	midodrine	COc1ccc(OC)c(C(O)CNC(=O)CN)c1	0
602	mifepristone	CC#CC1(O)CCC2C3CCC4=CC(=O)CCC4=C3C(c3ccc(N(C)C)cc3)CC21C	0
603	miglitol	OCCN1CC(O)C(O)C(O)C1CO	0
604	miglustat	CCCCN1CC(O)C(O)C(O)C1CO	0
605	milnacipran	CCN(CC)C(=O)C1(c2ccccc2)CC1CN	1
607	Minocycline	CN(C)c1ccc(O)c2c1CC1CC3C(N(C)C)C(O)=C(C(N)=O)C(=O)C3(O)C(O)=C1C2=O	1
608	minoxidil	N=c1nc(N2CCCCC2)cc(N)n1O	0
609	Mirabegron	Nc1nc(CC(=O)Nc2ccc(CCNCC(O)c3ccccc3)cc2)cs1	0
610	Misoprostol	CCCCC(C)(O)CC=CC1C(O)CC(=O)C1CCCCCCC(=O)OC	0
615	morphine	CN1CCC23c4c5ccc(O)c4OC2C(O)C=CC3C1C5	0
616	Moxifloxacin	COc1c(N2CC3CCCNC3C2)c(F)cc2c(=O)c(C(=O)O)cn(C3CC3)c12	1
618	nabilone	CCCCCCC(C)(C)c1cc(O)c2c(c1)OC(C)(C)C1CCC(=O)CC21	0
619	Nadolol	CC(C)(C)NCC(O)COc1cccc2c1CC(O)C(O)C2	0
621	nalbuphine	Oc1ccc2c3c1OC1C(O)CCC4(O)C(C2)N(CC2CCC2)CCC314	0
622	Nalidixic acid	CCn1cc(C(=O)O)c(=O)c2ccc(C)nc21	0
623	Naloxegol	C=CCN1CCC23c4c5ccc(O)c4OC2C(OCCOCCOCCOCCOCCOCCOCCOC)CCC3(O)C1C5	0
624	naloxone	C=CCN1CCC23c4c5ccc(O)c4OC2C(=O)CCC3(O)C1C5	0
625	Naltrexone	O=C1CCC2(O)C3Cc4ccc(O)c5c4C2(CCN3CC2CC2)C1O5	0
626	nandrolone decanoate	CCCCCCCCCC(=O)OC1CCC2C3CCC4=CC(=O)CCC4C3CCC12C	1
627	Naproxen	COc1ccc2cc(C(C)C(=O)O)ccc2c1	1
628	Naratriptan	CNS(=O)(=O)CCc1ccc2[nH]cc(C3CCN(C)CC3)c2c1	0
630	Nebivolol	OC(CNCC(O)C1CCc2cc(F)ccc2O1)C1CCc2cc(F)ccc2O1	0
631	nefazodone	CCc1nn(CCCN2CCN(c3cccc(Cl)c3)CC2)c(=O)n1CCOc1ccccc1	1
633	neomycin	NCC1OC(OC2C(CO)OC(OC3C(O)C(N)CC(N)C3OC3OC(CN)C(O)C(O)C3N)C2O)C(N)C(O)C1O	0
634	nevirapine	Cc1ccnc2c1NC(=O)c1cccnc1N2C1CC1	1
635	Niacin	O=C(O)c1cccnc1	1
636	nialamide	O=C(CCNNC(=O)c1ccncc1)NCc1ccccc1	1
637	Nicotinyl Alcohol	OCc1cccnc1	0
640	Nimesulide	CS(=O)(=O)Nc1ccc([N+](=O)[O-])cc1Oc1ccccc1	1
641	Nimodipine	COCCOC(=O)C1=C(C)NC(C)=C(C(=O)OC(C)C)C1c1cccc([N+](=O)[O-])c1	0
643	niperotidine	CN(C)Cc1ccc(CSCCNC(=C[N+](=O)[O-])NCc2ccc3c(c2)OCO3)o1	1
645	Nisoldipine	COC(=O)C1=C(C)NC(C)=C(C(=O)OCC(C)C)C1c1ccccc1[N+](=O)[O-]	0
646	nitazoxanide	CC(=O)Oc1ccccc1C(=O)Nc1ncc([N+](=O)[O-])s1	0
647	Nitisinone	O=C1CCCC(=O)C1C(=O)c1ccc(C(F)(F)F)cc1[N+](=O)[O-]	0
648	nitrefazole	Cc1nc([N+](=O)[O-])cn1-c1ccc([N+](=O)[O-])cc1	1
649	Nitrendipine	CCOC(=O)C1=C(C)NC(C)=C(C(=O)OC)C1c1cccc([N+](=O)[O-])c1	0
650	Nitrofurantoin	O=C1CN(N=Cc2ccc([N+](=O)[O-])o2)C(=O)N1	1
651	nitroglycerin	O=[N+]([O-])OCC(CO[N+](=O)[O-])O[N+](=O)[O-]	0
653	nomifensine	CN1Cc2c(N)cccc2C(c2ccccc2)C1	1
654	norepinephrine	NCC(O)c1ccc(O)c(O)c1	0
655	norethindrone acetate	C#CC1(OC(C)=O)CCC2C3CCC4=CC(=O)CCC4C3CCC21C	0
656	Norfloxacin	CCn1cc(C(=O)O)c(=O)c2cc(F)c(N3CCNCC3)cc21	1
657	Norgestrel	C#CC1(O)CCC2C3CCC4=CC(=O)CCC4C3CCC21CC	0
658	nortriptyline	CNCCC=C1c2ccccc2CCc2ccccc21	1
662	Olaparib	O=C(c1cc(Cc2n[nH]c(=O)c3ccccc23)ccc1F)N1CCN(C(=O)C2CC2)CC1	0
664	Olopatadine	CN(C)CCC=C1c2ccccc2COc2ccc(CC(=O)O)cc21	0
666	Omacetaxine	COC(=O)CC(O)(CCCC(C)(C)O)C(=O)OC1C(OC)=CC23CCCN2CCc2cc4c(cc2C13)OCO4	0
669	orciprenaline	CC(C)NCC(O)c1cc(O)cc(O)c1	0
671	Orlistat	CCCCCCCCCCCC(CC1OC(=O)C1CCCCCC)OC(=O)C(CC(C)C)NC=O	1
672	orphenadrine	Cc1ccccc1C(OCCN(C)C)c1ccccc1	0
674	Ospemifene	OCCOc1ccc(C(=C(CCCl)c2ccccc2)c2ccccc2)cc1	0
675	Oxacillin	Cc1onc(-c2ccccc2)c1C(=O)NC1C(=O)N2C1SC(C)(C)C2C(=O)O	1
676	oxandrolone	CC12COC(=O)CC1CCC1C2CCC2(C)C1CCC2(C)O	1
677	Oxaprozin	O=C(O)CCc1nc(-c2ccccc2)c(-c2ccccc2)o1	1
678	Oxazepam	O=C1Nc2ccc(Cl)cc2C(c2ccccc2)=NC1O	0
679	Oxcarbazepine	NC(=O)N1c2ccccc2CC(=O)c2ccccc21	1
680	oxybutynin	CCN(CC)CC#CCOC(=O)C(O)(c1ccccc1)C1CCCCC1	0
681	oxycodone	COc1ccc2c3c1OC1C(=O)CCC4(O)C(C2)N(C)CCC314	0
682	oxymetholone	CC12CC(=CO)C(=O)CC1CCC1C2CCC2(C)C1CCC2(C)O	1
683	oxymorphone	CN1CCC23c4c5ccc(O)c4OC2C(=O)CCC3(O)C1C5	0
684	oxyphenisatin	O=C1Nc2ccccc2C1(c1ccc(O)cc1)c1ccc(O)cc1	1
685	Oxytetracycline	CN(C)C1C(=O)C(C(N)=O)=C(O)C2(O)C(=O)C3=C(O)c4c(O)cccc4C(C)(O)C3C(O)C12	0
688	pafuramidine	CON=C(N)c1ccc(-c2ccc(-c3ccc(C(N)=NOC)cc3)o2)cc1	1
690	paliperidone	Cc1nc2n(c(=O)c1CCN1CCC(c3noc4cc(F)ccc34)CC1)CCCC2O	0
691	Palonosetron	O=C1c2cccc3c2C(CCC3)CN1C1CN2CCC1CC2	0
692	pancuronium	CC(=O)OC1CC2CCC3C(CCC4(C)C3CC([N+]3(C)CCCCC3)C4OC(C)=O)C2(C)CC1[N+]1(C)CCCCC1	0
693	Panobinostat	Cc1[nH]c2ccccc2c1CCNCc1ccc(C=CC(=O)NO)cc1	0
694	Pantothenic acid	CC(C)(CO)C(O)C(=O)NCCC(=O)O	0
695	papaverine	COc1ccc(Cc2nccc3cc(OC)c(OC)cc23)cc1OC	1
697	paromomycin	NCC1OC(OC2C(CO)OC(OC3C(O)C(N)CC(N)C3OC3OC(CO)C(O)C(O)C3N)C2O)C(N)C(O)C1O	0
698	Paroxetine	Fc1ccc(C2CCNCC2COc2ccc3c(c2)OCO3)cc1	1
700	pazopanib	Cc1ccc(Nc2nccc(N(C)c3ccc4c(C)n(C)nc4c3)n2)cc1S(N)(=O)=O	1
701	Pefloxacine	CCn1cc(C(=O)O)c(=O)c2cc(F)c(N3CCN(C)CC3)cc21	0
703	Pemirolast	Cc1cccn2c(=O)c(-c3nnn[nH]3)cnc12	0
704	pemoline	NC1=NC(=O)C(c2ccccc2)O1	1
705	penbutolol	CC(C)(C)NCC(O)COc1ccccc1C1CCCC1	0
709	pentazocine	CC(C)=CCN1CCC2(C)c3cc(O)ccc3CC1C2C	0
710	pentetic acid	O=C(O)CN(CCN(CC(=O)O)CC(=O)O)CCN(CC(=O)O)CC(=O)O	0
711	Pentetrazol	C1CCc2nnnn2CC1	0
714	Perampanel	N#Cc1ccccc1-c1cc(-c2ccccn2)cn(-c2ccccc2)c1=O	0
715	perflutren	FC(F)(F)C(F)(F)C(F)(F)F	0
717	perhexiline	C1CCC(C(CC2CCCCN2)C2CCCCC2)CC1	1
720	phendimetrazine	CC1C(c2ccccc2)OCCN1C	0
721	Phenindamine	CN1CCC2=C(C1)C(c1ccccc1)c1ccccc12	0
722	Phenobarbital	CCC1(c2ccccc2)C(=O)NC(=O)NC1=O	1
723	phenoxybenzamine	CC(COc1ccccc1)N(CCCl)Cc1ccccc1	0
725	phenoxypropazine	CC(COc1ccccc1)NN	1
726	Phenprocoumon	CCC(c1ccccc1)c1c(O)c2ccccc2oc1=O	1
728	phentolamine	Cc1ccc(N(CC2=NCCN2)c2cccc(O)c2)cc1	0
729	Phenylbutyric acid	O=C(O)CCCc1ccccc1	0
730	Phenyltoloxamine	CN(C)CCOc1ccccc1Cc1ccccc1	0
731	phenytoin	O=C1NC(=O)C(c2ccccc2)(c2ccccc2)N1	1
732	physostigmine	CNC(=O)Oc1ccc2c(c1)C1(C)CCN(C)C1N2C	0
734	phytonadione	CC(=CCC1=C(C)C(=O)c2ccccc2C1=O)CCCC(C)CCCC(C)CCCC(C)C	0
735	Pimavanserin	CC(C)COc1ccc(CNC(=O)N(Cc2ccc(F)cc2)C2CCN(C)CC2)cc1	0
736	pimozide	O=c1[nH]c2ccccc2n1C1CCN(CCCC(c2ccc(F)cc2)c2ccc(F)cc2)CC1	0
737	pindolol	CC(C)NCC(O)COc1cccc2[nH]ccc12	0
739	pipamazine	NC(=O)C1CCN(CCCN2c3ccccc3Sc3ccc(Cl)cc32)CC1	1
740	Piperacillin	CCN1CCN(C(=O)NC(C(=O)NC2C(=O)N3C2SC(C)(C)C3C(=O)O)c2ccccc2)C(=O)C1=O	1
741	Piperonyl Butoxide	CCCCOCCOCCOCc1cc2c(cc1CCC)OCO2	0
742	pirprofen	CC(C(=O)O)c1ccc(N2CC=CC2)c(Cl)c1	1
744	Pivmecillinam	CC(C)(C)C(=O)OCOC(=O)C1N2C(=O)C(N=CN3CCCCCC3)C2SC1(C)C	1
745	plerixafor	c1cc(CN2CCCNCCNCCCNCC2)ccc1CN1CCCNCCNCCCNCC1	0
750	pralnacasan	CCOC1OC(=O)CC1NC(=O)C1CCCN2C(=O)CCC(NC(=O)c3nccc4ccccc34)C(=O)N12	1
751	Pramipexole	CCCNC1CCc2nc(N)sc2C1	0
754	Pregabalin	CC(C)CC(CN)CC(=O)O	1
755	prilocaine	CCCNC(C)C(=O)Nc1ccccc1C	0
756	primaquine	COc1cc(NC(C)CCCN)c2ncccc2c1	0
757	primidone	CCC1(c2ccccc2)C(=O)NCNC1=O	0
758	Probenecid	CCCN(CCC)S(=O)(=O)c1ccc(C(=O)O)cc1	0
759	Procainamide	CCN(CC)CCNC(=O)c1ccc(N)cc1	1
760	procyclidine	OC(CCN1CCCC1)(c1ccccc1)C1CCCCC1	0
763	Propafenone	CCCNCC(O)COc1ccccc1C(=O)CCc1ccccc1	1
764	propantheline	CC(C)[N+](C)(CCOC(=O)C1c2ccccc2Oc2ccccc21)C(C)C	0
765	Propofol	CC(C)c1cccc(C(C)C)c1O	1
766	Propranolol	CC(C)NCC(O)COc1cccc2ccccc12	0
767	propylthiouracil	CCCc1cc(=O)[nH]c(=S)[nH]1	1
768	protirelin	NC(=O)C1CCCN1C(=O)C(Cc1cnc[nH]1)NC(=O)C1CCC(=O)N1	0
769	protriptyline	CNCCCC1c2ccccc2C=Cc2ccccc21	0
770	pseudoephedrine	CNC(C)C(O)c1ccccc1	0
771	pyrantel	CN1CCCN=C1C=Cc1cccs1	0
772	Pyrazinamide	NC(=O)c1cnccn1	1
773	pyridostigmine	CN(C)C(=O)Oc1ccc[n+](C)c1	0
774	pyridoxine	Cc1ncc(CO)c(CO)c1O	0
775	Pyrimethamine	CCc1nc(N)nc(N)c1-c1ccc(Cl)cc1	1
776	quazepam	Fc1ccccc1C1=NCC(=S)N(CC(F)(F)F)c2ccc(Cl)cc21	0
787	Rasagiline	C#CCNC1CCc2ccccc21	0
788	regadenoson	CNC(=O)c1cnn(-c2nc(N)c3ncn(C4OC(CO)C(O)C4O)c3n2)c1	0
792	reserpine	COC(=O)C1C2CC3c4[nH]c5cc(OC)ccc5c4CCN3CC2CC(OC(=O)c2cc(OC)c(OC)c(OC)c2)C1OC	0
793	Resveratrol	Oc1ccc(C=Cc2cc(O)cc(O)c2)cc1	0
798	riboflavin	Cc1cc2nc3c(=O)[nH]c(=O)nc-3n(CC(O)C(O)C(O)CO)c2cc1C	0
805	rimantadine	CC(N)C12CC3CC(CC(C3)C1)C2	0
806	Riociguat	COC(=O)N(C)c1c(N)nc(-c2nn(Cc3ccccc3F)c3ncccc23)nc1N	0
812	rocuronium	C=CC[N+]1(C2CC3C4CCC5CC(O)C(N6CCOCC6)CC5(C)C4CCC3(C)C2OC(C)=O)CCCC1	0
814	Roflumilast	O=C(Nc1c(Cl)cncc1Cl)c1ccc(OC(F)F)c(OCC2CC2)c1	0
815	Rolapitant	CC(OCC1(c2ccccc2)CCC2(CCC(=O)N2)CN1)c1cc(C(F)(F)F)cc(C(F)(F)F)c1	0
818	ropivacaine	CCCN1CCCCC1C(=O)Nc1c(C)cccc1C	0
821	Rotigotine	CCCN(CCc1cccs1)C1CCc2c(O)cccc2C1	0
825	salbutamol	CC(C)(C)NCC(O)c1ccc(O)c(CO)c1	0
826	Salicylate	O=C(O)c1ccccc1O	1
827	Salsalate	O=C(Oc1ccccc1C(=O)O)c1ccccc1O	1
830	scopolamine	CN1C2CC(OC(=O)C(CO)c3ccccc3)CC1C1OC12	0
831	Secobarbital	C=CCC1(C(C)CCC)C(=O)NC(=O)NC1=O	0
833	selegiline	C#CCN(C)C(C)Cc1ccccc1	0
834	Selexipag	CC(C)N(CCCCOCC(=O)NS(C)(=O)=O)c1cnc(-c2ccccc2)c(-c2ccccc2)n1	0
835	Sertraline	CNC1CCC(c2ccc(Cl)c(Cl)c2)c2ccccc21	1
839	Simvastatin	CCC(C)(C)C(=O)OC1CC(C)C=C2C=CC(C)C(CCC3CC(O)CC(=O)O3)C21	1
842	sitaxsentan	Cc1cc2c(cc1CC(=O)c1sccc1S(=O)(=O)Nc1onc(C)c1Cl)OCO2	1
843	sodium bicarbonate	O=C(O)O	0
844	sodium lactate	CC(O)C(=O)O	0
845	sodium thiosulfate	O=S(O)(O)=S	0
847	Solifenacin	O=C(OC1CN2CCC1CC2)N1CCc2ccccc2C1c1ccccc1	0
851	sorbitol	OCC(O)C(O)C(O)C(O)CO	0
852	Sotalol	CC(C)NCC(O)c1ccc(NS(C)(=O)=O)cc1	0
854	stavudine	Cc1cn(C2C=CC(CO)O2)c(=O)[nH]c1=O	1
856	streptomycin	CNC1C(OC2C(OC3C(O)C(O)C(N=C(N)N)C(O)C3N=C(N)N)OC(C)C2(O)C=O)OC(CO)C(O)C1O	0
858	Succimer	O=C(O)C(S)C(S)C(=O)O	1
859	succinylcholine	C[N+](C)(C)CCOC(=O)CCC(=O)OCC[N+](C)(C)C	0
860	sufentanil	CCC(=O)N(c1ccccc1)C1(COC)CCN(CCc2cccs2)CC1	0
861	sulcotidil	CCCCCCCCNC(C)C(O)c1ccc(SC(C)C)cc1	1
862	sulfacarbamide	NC(=O)NS(=O)(=O)c1ccc(N)cc1	1
863	Sulfacytine	CCn1ccc(NS(=O)(=O)c2ccc(N)cc2)nc1=O	0
864	Sulfadiazine	Nc1ccc(S(=O)(=O)Nc2ncccn2)cc1	1
865	Sulfadoxine	COc1ncnc(NS(=O)(=O)c2ccc(N)cc2)c1OC	0
866	Sulfamethazine	Cc1cc(C)nc(NS(=O)(=O)c2ccc(N)cc2)n1	0
867	Sulfasalazine	O=C(O)c1cc(N=Nc2ccc(S(=O)(=O)Nc3ccccn3)cc2)ccc1O	1
868	sulfathiazole	Nc1ccc(S(=O)(=O)Nc2nccs2)cc1	1
869	sulindac	CC1=C(CC(=O)O)c2cc(F)ccc2C1=Cc1ccc(S(C)=O)cc1	1
870	Sumatriptan	CNS(=O)(=O)Cc1ccc2[nH]cc(CCN(C)C)c2c1	0
872	Suprofen	CC(C(=O)O)c1ccc(C(=O)c2cccs2)cc1	0
873	Suvorexant	Cc1ccc(-n2nccn2)c(C(=O)N2CCN(c3nc4cc(Cl)ccc4o3)CCC2C)c1	0
874	Tacrine	Nc1c2c(nc3ccccc13)CCCC2	1
876	Tamoxifen	CCC(=C(c1ccccc1)c1ccc(OCCN(C)C)cc1)c1ccccc1	1
878	tapentadol	CCC(c1cccc(O)c1)C(C)CN(C)C	0
879	tasosartan	Cc1nc(C)c2c(n1)N(Cc1ccc(-c3ccccc3-c3nn[nH]n3)cc1)C(=O)CC2	1
880	Tazobactam	CC1(Cn2ccnn2)C(C(=O)O)N2C(=O)CC2S1(=O)=O	0
882	Tegaserod	CCCCCNC(=N)NN=Cc1c[nH]c2ccc(OC)cc12	0
886	Temazepam	CN1C(=O)C(O)N=C(c2ccccc2)c2cc(Cl)ccc21	0
889	terazosin	COc1cc2nc(N3CCN(C(=O)C4CCCO4)CC3)nc(N)c2cc1OC	0
893	Testosterone	CC12CCC(=O)C=C1CCC1C2CCC2(C)C(O)CCC12	1
894	Tetrabenazine	COc1cc2c(cc1OC)C1CC(=O)C(CC(C)C)CN1CC2	0
896	tetrahydrobiopterin	CC(O)C(O)C1CNc2[nH]c(N)nc(=O)c2N1	0
897	Tetrazepam	CN1C(=O)CN=C(C2=CCCCC2)c2cc(Cl)ccc21	0
898	Tetryzoline	c1ccc2c(c1)CCCC2C1=NCCN1	0
899	theophylline	Cn1c(=O)c2[nH]cnc2n(C)c1=O	0
900	thiabendazole	c1ccc2[nH]c(-c3cscn3)nc2c1	1
901	thiamine	Cc1ncc(C[n+]2csc(CCO)c2C)c(N)n1	0
902	Thioguanine	Nc1nc(=S)c2[nH]cnc2[nH]1	1
903	Tiagabine	Cc1ccsc1C(=CCCN1CCCC(C(=O)O)C1)c1sccc1C	0
904	ticlopidine	Clc1ccccc1CN1CCc2sccc2C1	1
905	ticrynafen	O=C(O)COc1ccc(C(=O)c2cccs2)c(Cl)c1Cl	1
909	Timolol	CC(C)(C)NCC(O)COc1nsnc1N1CCOCC1	0
911	tirofiban	CCCCS(=O)(=O)NC(Cc1ccc(OCCCCC2CCNCC2)cc1)C(=O)O	0
915	Tolazoline	c1ccc(CC2=NCCN2)cc1	0
918	tolrestat	COc1ccc2c(C(=S)N(C)CC(=O)O)cccc2c1C(F)(F)F	1
919	tolterodine	Cc1ccc(O)c(C(CCN(C(C)C)C(C)C)c2ccccc2)c1	0
920	tolvaptan	Cc1ccccc1C(=O)Nc1ccc(C(=O)N2CCCC(O)c3cc(Cl)ccc32)c(C)c1	1
921	Topiramate	CC1(C)OC2COC3(COS(N)(=O)=O)OC(C)(C)OC3C2O1	1
922	topotecan	CCC1(O)C(=O)OCc2c1cc1n(c2=O)Cc2cc3c(CN(C)C)c(O)ccc3nc2-1	0
924	Torsemide	Cc1cccc(Nc2ccncc2S(=O)(=O)NC(=O)NC(C)C)c1	0
926	Tramadol	COc1cccc(C2(O)CCCCC2CN(C)C)c1	0
929	Tranexamic acid	NCC1CCC(C(=O)O)CC1	0
931	Treprostinil	CCCCCC(O)CCC1C(O)CC2Cc3c(cccc3OCC(=O)O)CC21	0
933	triacetyldiphenolisatin	CC(=O)Oc1ccc(C2(c3ccc(OC(C)=O)cc3)C(=O)N(C(C)=O)c3ccccc32)cc1	1
936	Tridihexethyl	CC[N+](CC)(CC)CCC(O)(c1ccccc1)C1CCCCC1	0
937	trientine hydrochloride	NCCNCCNCCN	0
938	Trifluridine	O=c1[nH]c(=O)n(C2CC(O)C(CO)O2)cc1C(F)(F)F	0
940	Trimethaphan	O=C1N(Cc2ccccc2)C2C[S+]3CCCC3C2N1Cc1ccccc1	0
941	Trimethoprim	COc1cc(Cc2cnc(N)nc2N)cc(OC)c1OC	1
943	triprolidine	Cc1ccc(C(=CCN2CCCC2)c2ccccn2)cc1	0
945	troglitazone	Cc1c(C)c2c(c(C)c1O)CCC(C)(COc1ccc(CC3SC(=O)NC3=O)cc1)O2	1
947	trospium	O=C(OC1CC2CCC(C1)[N+]21CCCC1)C(O)(c1ccccc1)c1ccccc1	0
948	Trovafloxacin	NC1C2CN(c3nc4c(cc3F)c(=O)c(C(=O)O)cn4-c3ccc(F)cc3F)CC12	1
949	Tubocurarine	COc1cc2c3cc1Oc1cc(ccc1O)CC1c4c(cc(OC)c(O)c4Oc4ccc(cc4)CC3N(C)CC2)CC[N+]1(C)C	0
950	tyramine	NCCc1ccc(O)cc1	0
951	Ulipristal	CC(=O)C1(O)CCC2C3CCC4=CC(=O)CCC4=C3C(c3ccc(N(C)C)cc3)CC21C	0
957	Valaciclovir	CC(C)C(N)C(=O)OCCOCn1cnc2c(=O)[nH]c(N)nc21	1
958	Valdecoxib	Cc1onc(-c2ccccc2)c1-c1ccc(S(N)(=O)=O)cc1	1
959	Valganciclovir	CC(C)C(N)C(=O)OCC(CO)OCn1cnc2c(=O)nc(N)[nH]c21	0
960	valproic acid	CCCC(CCC)C(=O)O	1
962	Valsartan	CCCCC(=O)N(Cc1ccc(-c2ccccc2-c2nnn[nH]2)cc1)C(C(=O)O)C(C)C	1
965	vecuronium	CC(=O)OC1CC2CCC3C(CCC4(C)C3CC([N+]3(C)CCCCC3)C4OC(C)=O)C2(C)CC1N1CCCCC1	0
968	Venlafaxine	COc1ccc(C(CN(C)C)C2(O)CCCCC2)cc1	1
969	Veralipride	C=CCN1CCCC1CNC(=O)c1cc(S(N)(=O)=O)cc(OC)c1OC	0
974	Vitamin C	O=C1OC(C(O)CO)C(O)=C1O	0
975	vitamin e	Cc1c(C)c2c(c(C)c1O)CCC(C)(CCCC(C)CCCC(C)CCCC(C)C)O2	0
976	Vorapaxar	CCOC(=O)NC1CCC2C(C1)CC1C(=O)OC(C)C1C2C=Cc1ccc(-c2cccc(F)c2)cn1	0
978	vorinostat	O=C(CCCCCCC(=O)Nc1ccccc1)NO	0
980	xenazoic acid	CCOC(Nc1ccc(C(=O)O)cc1)C(=O)c1ccc(-c2ccccc2)cc1	1
981	ximelagatran	CCOC(=O)CNC(C(=O)N1CCC1C(=O)NCc1ccc(C(N)=NO)cc1)C1CCCCC1	1
982	zafirlukast	COc1cc(C(=O)NS(=O)(=O)c2ccccc2C)ccc1Cc1cn(C)c2ccc(NC(=O)OC3CCCC3)cc12	1
983	zaleplon	CCN(C(C)=O)c1cccc(-c2ccnc3c(C#N)cnn23)c1	0
984	Zidovudine	Cc1cn(C2CC(N=[N+]=[N-])C(CO)O2)c(=O)[nH]c1=O	1
985	zileuton	CC(c1cc2ccccc2s1)N(O)C(N)=O	1
988	Zolpidem	Cc1ccc(-c2nc3ccc(C)cn3c2CC(=O)N(C)C)cc1	0

## Sheet: train_set
MW	Mi	GD	nBM	nN	nO	nHM	nCsp3	Rperim	MCD	RCI	NNRS	MSD	PJI2	Wap	S3K	MAXDP	BAC	MWC01	SIC1	SIC3	SpMax_A	SpMAD_L	AVS_X	ChiA_X	SpDiam_X	VE2sign_X	WiA_Dt	SpMaxA_D/Dt	SM1_Dz(Z)	VE1sign_Dz(Z)	VE2sign_Dz(v)	SpMAD_B(m)	VE1_B(m)	AVS_B(s)	SM2_B(s)	SM6_B(s)	ATS8m	ATS4e	ATSC4e	MATS1m	MATS5v	MATS6v	MATS7v	MATS8v	MATS7e	MATS3i	MATS5i	MATS6i	MATS8i
-1.43016	-0.207174	1.54614	-0.496276	-0.673884	-0.421236	-0.648119	-1.12762	-1.07222	-0.206354	-0.177244	0.972376	-1.06887	-1.06571	-0.355998	-0.611175	-0.511463	-0.650569	-1.55529	1.26986	-0.0384978	-1.52913	-0.561994	-0.589302	0.952215	0.600258	0.507257	-1.19972	0.419171	-1.02747	-0.122389	1.22691	-0.255879	-1.18286	0.732499	-0.78442	0.0615683	-1.57293	-1.81472	-0.90124	-0.986696	-0.588249	-0.213437	0.877013	-1.82444	3.40365	0.642603	-0.567716	-0.305946	1.54092
-0.493544	-0.0696946	0.108448	-0.496276	-0.673884	-0.421236	0.751818	-0.213334	-1.07222	-1.08761	-0.177244	0.972376	-0.32176	0.905667	-0.341598	0.435247	0.0681794	0.362818	-0.567755	0.139508	-0.596326	-0.844274	0.633133	-1.71951	0.952215	0.600258	-0.025141	-1.01898	1.27533	0.0340772	-0.545088	0.559093	-0.438963	-0.623811	-0.283426	-0.402997	-0.0953792	0.0401209	-0.185978	-0.443486	-0.481596	-1.29003	-0.895399	1.53103	-2.06336	1.16076	0.209748	-1.56723	-0.796083	-1.7999
2.21808	1.09888	-1.21422	1.26681	2.29671	0.923399	-0.648119	0.335239	1.34816	-0.183404	0.428705	-0.30009	1.95648	0.117115	1.92342	0.626471	1.86125	3.3692	1.66823	0.722624	0.765812	1.33548	1.76424	-0.54221	0.190443	0.266438	-0.664018	1.14666	0.156697	1.89576	2.9751	0.44779	0.121059	1.61237	1.5136	2.3458	1.86507	1.25869	1.00211	3.35957	-0.429791	0.130375	-0.117263	0.0935249	0.113473	0.567559	0.0253835	0.200565	-0.733066	-0.267692
-0.11098	-0.963313	-0.17909	0.385267	-0.0797658	-1.31766	0.751818	-0.213334	0.137967	0.353613	0.774961	-1.14946	-0.33963	-0.671438	-0.192194	-0.319469	-2.44976	-0.58301	0.134494	-0.775537	-0.907672	0.385521	0.206302	0.540902	0.952215	0.600258	0.613736	0.794749	-0.805706	-0.546105	2.70485	1.89473	0.476457	0.494281	-1.2771	-1.06995	-1.94439	0.347508	0.266545	-0.658492	0.774678	-1.3181	0.451039	-0.842677	-0.504686	-0.00831904	-0.960564	-1.6269	0.555294	-0.508038
1.01826	-0.275914	-0.926687	0.737884	-0.0797658	0.475187	-0.648119	0.700955	0.743062	-0.0411178	-0.177244	0.972376	1.00817	0.905667	-0.123692	0.977934	0.915987	0.329038	0.983045	-0.344928	0.558248	0.282425	0.291668	-0.0712918	0.952215	0.600258	-0.025141	-0.0613924	0.894123	0.0277015	-1.07866	-0.776547	-0.105104	0.0904216	-0.142531	0.947963	0.712575	0.995948	1.16651	-0.0643368	-0.274375	0.310032	0.236833	-0.211903	0.189321	-0.311413	-0.303266	-0.627388	0.0231453	0.200984
0.23836	-0.757094	-0.562473	0.561575	-0.673884	-0.421236	-0.648119	0.335239	0.289241	0.0460901	0.711703	-1.14946	0.669781	-0.221963	-0.0824511	0.399392	-0.495539	-0.61679	0.510002	-0.757595	-0.66119	0.142508	-0.882118	1.20019	0.952215	-0.000618186	0.294298	1.24601	-0.374499	-1.02747	3.13448	1.67213	0.217986	0.447538	-0.708582	0.0700518	0.110788	0.444115	0.595345	-0.702418	-0.157814	0.107918	-0.0866619	-0.215223	-0.224049	-0.0689378	0.586492	0.692862	0.0371493	0.0507677
-1.04482	0.342745	0.664354	-0.319967	-0.0797658	0.0269757	-0.648119	-1.12762	-1.07222	-0.738781	-0.177244	0.972376	-0.581751	-0.671438	-0.349478	-0.214119	-0.052208	-0.346553	-1.01154	1.40442	0.467439	-1.21984	-0.241871	-0.589302	0.952215	0.600258	-0.876977	-1.07643	0.944118	-0.342085	0.147861	1.44952	0.0779803	-0.917356	1.40237	0.0657901	0.567701	-0.593682	-1.26898	-0.371818	-1.34933	0.641273	-0.213437	-0.394495	-0.303689	-1.94812	-0.567788	-0.105255	-0.452987	-0.586151
0.403135	-0.619614	-0.562473	1.26681	0.514352	-0.869448	0.751818	-0.396192	0.440514	0.229686	0.23893	-0.0869519	0.438037	-0.221963	-0.120812	0.130262	-0.103803	-0.278994	0.510002	0.238189	0.415548	-0.10787	-0.626019	0.635085	0.190443	0.600258	-0.34458	0.415006	-0.199517	0.0818944	0.515125	0.11388	0.939552	0.253087	-0.466342	-0.0748462	-0.681378	0.666605	0.246207	-0.461982	-0.248473	0.966899	0.0969432	-0.431014	0.234829	-0.727084	0.402128	1.28213	-0.151903	-0.0333537
2.39019	-0.138435	-1.27173	0.914192	0.514352	1.37161	-0.648119	1.98096	2.55835	0.45918	-0.0640444	0.336143	2.70013	0.251169	1.56743	1.34533	1.58544	0.396597	1.77307	-0.730682	-0.0774161	0.915733	0.0569108	0.587994	0.190443	0.600258	-0.557539	0.92103	0.606652	0.81828	-0.184755	-0.55394	-0.0189466	1.39361	-0.233989	1.53395	0.999538	1.23893	1.69021	0.992196	0.062358	0.332489	-0.0604326	-0.215223	-0.11407	-0.480279	0.161653	0.715239	0.261212	-0.0573883
1.34029	-0.550874	-0.965025	1.26681	-0.0797658	1.81982	0.751818	-0.0304763	0.289241	-0.555185	0.265565	-0.0869519	0.50145	-0.221963	-0.00946923	0.514924	1.2867	2.55849	1.05376	0.24716	0.804731	0.959917	0.889232	-0.589302	-0.571329	-0.000618186	-0.451059	0.263289	0.119201	1.52916	-1.09945	-1.11046	0.0349017	-0.253606	0.888225	1.5169	1.25028	1.20892	0.58687	0.670844	1.73307	-0.0661234	-0.318354	-0.324778	0.128643	0.368383	0.842999	0.304992	-0.565019	0.249054
1.77166	0.755184	-1.09921	0.208958	2.29671	0.923399	0.751818	1.24953	0.440514	-0.610264	0.23893	-0.0869519	0.988573	0.905667	-0.00414909	1.39137	1.39881	1.98424	1.25614	-0.0578548	0.584194	0.341337	0.86789	-0.589302	0.190443	0.600258	-0.664018	0.377301	0.581654	1.58973	0.612138	-0.442637	-0.568199	-0.0984199	0.277681	1.5169	1.13605	1.36335	1.3326	1.1101	1.487	-0.0212094	-0.00797403	-0.0293101	-0.220257	-0.190175	0.265859	0.00663026	0.408253	-0.0513797
1.23175	-0.413394	-0.830841	0.561575	0.514352	-0.421236	2.15176	0.518097	1.34816	0.656546	0.125731	0.177085	2.00778	0.905667	0.251798	0.773873	0.140157	-0.718128	0.983045	-0.326986	0.636085	-0.380339	-0.561994	0.870544	0.952215	0.600258	-0.2381	0.912053	0.175445	1.12112	-0.953929	-1.11046	0.638002	-0.556501	-0.681391	0.34067	-0.0201559	0.699539	0.681782	-0.270095	-0.0930574	0.270732	-0.191579	-0.0658286	0.105888	-0.341722	1.18768	0.170729	-0.42498	0.75979
-0.255337	0.136525	0.0317711	-1.55413	-1.268	0.923399	-0.648119	1.24953	-0.0133065	0.964068	1.69387	-1.4135	-0.967414	-1.06571	-0.0458502	-1.0131	0.506415	-0.481672	0.134494	-1.23306	0.0652841	1.63005	2.08436	-0.400934	-0.571329	-0.868551	-0.557539	1.2915	-2.00559	-0.0233035	-0.808409	-0.665244	-1.03129	0.537284	-0.66656	-0.371035	-0.109309	-1.33653	0.946177	1.24882	0.981899	0.00686187	-0.10852	-1.10163	1.88452	-0.155536	-0.118902	0.24532	0.394249	2.08771
0.658984	0.274005	-0.658319	-1.37782	-1.268	2.26803	-0.648119	1.7981	-0.0133065	0.0139609	1.69387	-1.4135	0.156716	0.905667	0.284398	-0.3146	0.475203	0.362818	0.758715	-1.12541	-0.0644433	1.65214	1.50814	-0.495118	-0.571329	-0.0673822	-0.451059	1.41239	-0.911945	0.894787	1.94953	0.7817	-1.10668	0.857006	-0.125228	0.719962	0.612277	0.714177	1.28853	2.70068	0.528604	0.0461616	-0.126006	-0.318138	0.670954	0.476631	-0.0387432	0.237861	0.226202	0.315149
-1.17055	-0.894574	0.913553	-0.319967	-1.268	0.475187	-0.648119	-1.12762	-1.07222	-0.587315	-0.177244	0.972376	-1.03256	0.905667	-0.351518	-0.620471	-0.45541	-0.312774	-1.17978	1.20706	0.934458	-0.888459	-0.0711385	-0.683485	0.190443	0.600258	2.21093	-1.03693	0.212942	-0.399466	-0.344133	1.56082	-0.00817696	-0.822001	1.57292	-0.0322291	0.5612	-1.8547	-1.68252	-0.230793	-0.714719	-1.22266	-1.16206	0.388993	5.44178	-1.45884	0.66665	-1.42551	-1.60131	4.38302
2.21924	-0.550874	-1.25256	2.67728	-0.0797658	0.923399	-0.648119	0.335239	1.49943	-0.132916	-0.177244	0.972376	1.19265	0.905667	0.163035	1.60517	1.73322	1.47754	1.66823	-0.335957	0.000420413	1.12929	0.163619	0.211259	0.190443	-0.000618186	0.507257	0.302789	0.631649	0.751335	3.25228	0.559093	0.250295	1.77691	0.425991	1.779	1.24564	1.52509	1.21227	0.927463	-0.416839	-0.0941947	-0.0429464	-0.404455	-0.54261	-0.216155	0.305938	0.0439255	0.429259	-0.580142
1.11588	0.823924	-0.811672	0.208958	1.70259	2.26803	2.15176	-0.213334	-0.618401	-1.23449	-0.177244	0.972376	0.557368	0.905667	-0.261716	0.408245	0.786682	3.30164	0.678249	1.37751	0.506357	0.753724	1.93497	-2.04915	-0.571329	0.199674	0.294298	-0.638338	1.48781	2.49826	-0.946999	-1.11046	-0.428193	1.45532	1.91651	1.73851	1.37473	1.17379	0.285189	2.76079	1.35749	0.708644	-0.152235	-0.437654	-0.584326	0.303435	-0.343345	0.357205	-0.670048	-1.33723
0.507015	0.823924	-0.754165	-0.319967	0.514352	0.923399	-0.648119	0.518097	-1.07222	-1.64758	-0.177244	0.972376	0.480696	-0.411216	-0.286537	1.85349	0.304495	3.30164	0.422221	-0.596116	-2.20495	-0.468708	0.974598	-1.90787	0.952215	0.600258	0.0813385	-0.502181	1.12535	0.531376	0.986331	-0.999154	-1.38669	0.0642456	-0.140059	0.662429	0.595561	0.925688	0.771608	1.08467	-0.0542035	0.865843	-0.633106	-0.155465	-0.937018	0.719106	-1.60183	0.267697	-0.473993	-0.0393623
-0.0818758	-1.65071	-0.17909	1.26681	-0.673884	0.0269757	0.751818	-0.944766	0.289241	0.569338	0.265565	-0.0869519	0.0575623	0.905667	-0.210415	-0.502283	-0.184061	-0.414112	0.134494	0.875132	0.882567	0.171964	0.547767	0.0699837	0.952215	-0.868551	0.294298	0.0209001	-0.230764	0.362422	-0.448075	-0.887851	1.62881	-0.4948	0.678118	0.217081	0.190655	0.272125	-0.455457	-0.1545	-0.429791	1.16901	-0.10852	-0.338058	-0.11407	1.12179	-0.808264	1.12549	1.24149	-0.682289
-0.399157	-1.92567	-0.0640747	1.26681	-1.268	0.0269757	-0.648119	-0.944766	0.289241	0.734574	0.265565	-0.0869519	-0.397278	0.905667	-0.245375	-0.736002	0.856111	-0.684349	0.0296442	0.229218	0.623112	0.466526	-0.156505	0.729269	0.190443	-0.401202	0.0813385	0.0457375	-0.643222	-0.823445	0.154791	0.00257647	1.41342	0.681252	0.423519	-0.00239721	0.143292	0.0474397	-0.496134	-0.466605	-0.183716	-0.621935	-1.09212	-0.53725	0.375148	-0.0213088	0.682682	-0.590093	-1.00614	-0.0694056
-1.69031	-1.44449	2.50459	-0.496276	-1.268	-0.421236	-0.648119	-1.31048	-1.07222	0.353613	-0.177244	0.972376	-1.4897	-1.72021	-0.359398	-1.10827	-0.717205	-0.853247	-1.99908	-0.129623	-0.505517	-1.7206	-0.284554	0.117075	0.952215	0.600258	0.720216	-1.29548	-0.0682802	-1.31756	-0.545088	1.78343	1.06879	-1.41096	1.25653	-0.982589	0.0522814	-1.88544	-2.43334	-0.86425	-1.12916	0.910757	1.33846	4.56206	-0.121655	1.78859	-1.5858	1.32688	3.68517	-0.063397
-0.595812	0.480225	0.434324	-1.37782	-0.0797658	0.0269757	0.751818	0.152382	-0.769675	-0.412899	0.655103	-0.618207	-0.253159	0.905667	-0.320577	-0.36462	-0.136925	-0.549231	-0.567755	0.0139134	0.908512	0.0983237	-0.77541	0.164167	0.952215	-0.668259	1.25261	-0.445923	0.181695	0.512249	0.889318	0.336487	-0.815901	-0.206863	0.0576876	-0.0705845	0.53984	0.074519	-0.406307	-0.341763	0.062358	0.265118	0.153773	0.143323	0.0452102	-0.138216	-0.607868	0.125975	0.170186	-0.484004
0.452568	-1.51323	-0.696657	1.79573	-0.673884	0.475187	-0.648119	-0.761908	0.743062	0.353613	-0.177244	0.972376	0.631733	0.905667	-0.204834	0.474643	-0.135014	-0.211435	0.678249	-0.560232	-1.15415	-0.0857775	-0.0924801	0.49381	0.952215	0.600258	0.0813385	-0.222985	0.706642	-0.179506	-1.16181	-1.11046	0.71339	1.65911	0.272737	0.604896	0.491549	0.723691	-0.0215778	-0.804141	0.153017	-0.515264	-0.27901	0.236279	0.261376	0.918282	1.71673	-0.403617	-0.249931	-0.357822
1.34969	-0.825834	-1.06087	1.79573	-0.673884	0.923399	-0.648119	0.152382	0.743062	-0.279792	-0.177244	0.972376	1.28027	-0.0800235	-0.0265697	1.57551	0.920445	1.27487	1.19031	-0.533319	-1.37469	-0.269879	0.611791	-0.589302	0.952215	0.600258	-0.34458	0.248626	0.762886	0.171153	0.134002	-1.11046	-0.0835645	2.49862	-0.0189393	1.04172	0.628994	1.14671	0.96143	-0.145253	-0.106009	1.57885	0.271805	-0.308179	-0.216464	-0.272444	-0.736121	1.49098	0.5763	-0.50203
-0.577991	0.755184	0.453493	-1.0252	-1.268	1.37161	2.15176	-0.213334	-1.97986	-2.70784	-3.50663	-2.20879	-0.144205	-0.671438	-0.356318	4.01052	-0.543312	0.700613	-1.17978	-1.33174	-2.8925	-2.11089	-0.177846	-3.17935	1.71399	0.600258	-0.876977	-1.33289	2.12525	1.60567	-1.16181	-1.11046	-1.65593	0.0287209	1.6718	0.496222	1.00697	0.354095	-1.1317	0.166852	4.69892	0.265118	-0.235295	0.0204879	2.28651	1.2387	1.51633	0.70778	-1.2232	1.77525
-1.04473	1.37384	0.875214	-0.496276	1.10847	-0.421236	-0.648119	-0.761908	-0.618401	0.243455	0.56188	-0.618207	-1.26603	-3.0371	-0.333418	-1.23221	0.219778	-0.177655	-0.853044	0.381725	-0.505517	0.569623	1.03862	-0.966036	-2.85665	-1.53619	-0.451059	-0.441733	-1.18067	-0.287892	-0.531229	0.00257647	0.562615	-0.4948	0.8289	-0.326287	0.415397	-1.88544	-0.767308	0.42116	0.541555	-2.86202	-1.09649	3.51631	-0.121655	1.13478	-2.9004	0.625731	-1.2092	-0.063397
0.51006	-0.619614	-0.485796	0.0326497	0.514352	0.475187	2.15176	-0.57905	0.137967	-0.031938	0.298859	-0.0869519	0.273741	0.905667	-0.185674	-0.352668	0.604508	0.227699	0.422221	1.34162	0.921485	1.03356	1.14533	-0.165475	-0.571329	0.600258	-0.025141	0.023294	-0.0120358	1.56423	0.147861	-0.887851	1.04725	1.30013	1.03159	0.954355	0.90667	0.763944	-0.0673386	0.529818	-0.52045	-0.0548949	0.51224	0.0802455	-0.136824	-0.991209	0.778872	-0.575175	1.24149	-0.255674
1.01683	0.205265	-0.830841	0.208958	1.10847	2.26803	0.751818	-0.396192	-0.0133065	-0.651573	0.335482	-0.0869519	0.787382	0.905667	-0.102372	0.199315	0.791777	1.10597	0.836743	1.68252	1.31067	1.07774	0.633133	0.0228919	-0.571329	0.333202	-0.770498	0.0996016	0.400423	1.96271	-0.79455	-1.11046	0.304143	0.920576	1.30102	1.46576	1.15741	0.958623	0.158075	1.61409	-0.209619	-0.69492	0.0969432	0.0238077	0.0110787	1.02653	1.13958	-1.64928	0.975411	-0.778428
-0.332441	-0.825834	0.242632	-0.143659	-0.673884	0.0269757	2.15176	-0.57905	-0.16458	0.532618	-0.177244	0.972376	-0.783518	0.905667	-0.319937	-0.667834	0.426157	-0.177655	-0.436083	0.749537	0.156093	0.304517	1.03862	-1.10731	-0.571329	0.600258	-0.131621	-0.600932	-0.293257	1.06374	-0.0600236	-0.887851	0.982631	-0.197515	1.04148	0.317231	0.767367	-0.251897	-0.391053	0.122926	1.39634	-0.24578	0.34175	0.993209	-0.846001	1.64138	0.225779	-0.000828782	-0.144902	0.807859
-1.85088	2.06124	3.19468	-1.73043	-0.673884	-0.869448	-0.648119	-0.396192	-1.97986	-2.70784	-3.50663	-2.20879	-1.66149	0.905667	-0.363259	0.905782	-1.23634	-0.346553	-2.86957	-1.71749	-3.35952	-2.40545	-1.75712	-3.79155	-0.571329	0.600258	7.85435	-1.96998	1.67529	-1.55345	-0.10853	0.7817	-4.39143	-2.22429	-1.65529	-2.45501	-1.17079	-1.88544	-0.85205	-0.961349	-0.908988	0.298803	2.27835	-0.0591889	-0.121655	0.0349801	-2.21103	1.18516	1.86466	-0.063397
-0.551663	-2.20063	0.0701094	1.44312	-0.673884	-0.421236	-0.648119	-1.31048	0.440514	1.15684	0.23893	-0.0869519	-0.537362	-0.671438	-0.253516	-0.778054	0.0280503	-0.853247	-0.0776438	-0.748624	0.324739	0.12778	0.227643	0.917636	0.952215	0.600258	-0.34458	0.19925	-0.986938	-1.02747	0.0162009	-0.331334	1.88728	0.408274	0.628682	-0.0599302	0.134006	-0.223354	-0.757139	-0.935919	-0.365034	0.0349331	-0.462615	-0.620246	-0.360575	-0.94358	-0.215092	0.692862	-0.242929	-0.393874
1.3891	0.411485	-0.965025	0.561575	0.514352	0.475187	0.751818	0.518097	0.743062	-0.128326	-0.177244	0.972376	1.82792	0.117115	0.000311027	1.29487	0.980321	0.329038	1.05376	0.0767106	0.610139	-0.21833	-0.519311	0.399626	0.190443	0.600258	-0.876977	0.379097	0.719141	1.29964	0.736869	0.00257647	0.0133623	-0.405054	-0.132644	0.975664	0.798014	1.05962	0.858045	1.04306	-0.11896	0.265118	-0.0298318	0.130043	-0.569156	-0.168526	-0.0708066	0.0215483	-0.0538761	-0.399882
0.295942	-0.757094	-0.485796	0.385267	-0.673884	-0.869448	0.751818	0.335239	0.591788	0.541798	-0.177244	0.972376	0.169975	-0.411216	-0.263016	0.064307	-0.856701	-0.718128	0.422221	-0.811421	-0.155253	0.120416	-0.156505	0.540902	0.190443	0.266438	-0.131621	-0.357047	0.487914	-0.335709	1.37438	1.11561	0.541075	0.468105	-1.17823	-0.592643	-1.56456	0.818103	0.517382	-0.522091	0.0494067	0.562673	0.590928	-0.0990273	-0.671551	-0.0342985	0.698714	0.364664	0.597305	-0.934653
1.45563	-1.51323	-0.945856	2.14835	1.10847	-1.31766	2.15176	-0.761908	1.95325	0.908989	0.335482	-0.30009	0.697452	-0.0800235	0.72071	0.305993	-1.44335	-0.414112	1.25614	-0.318014	-0.453626	0.78318	0.270326	0.635085	0.952215	0.600258	-0.664018	1.61408	-0.974439	0.748148	0.314169	-0.331334	1.68266	2.0798	-0.332862	0.344932	-1.01849	1.2704	0.427555	-0.549833	-0.196668	-0.268237	-0.331469	0.149963	-0.580534	-0.233474	1.21173	-0.000828782	-0.782079	0.0868196
-0.0897563	-0.757094	-0.17909	0.385267	-0.0797658	-1.31766	0.751818	-0.213334	0.137967	0.353613	0.774961	-1.14946	-0.2791	-0.671438	-0.185354	-0.330536	-1.41469	-0.58301	0.134494	-0.353899	0.195012	0.422342	-0.0284554	0.540902	0.952215	0.600258	-0.34458	0.862977	-0.955691	-0.507851	2.59397	2.11734	0.670311	0.466235	-1.04722	-0.873916	-1.69364	0.460948	0.246207	-0.808765	-0.0671548	0.0742329	0.0182553	-0.105667	-0.978734	0.186527	-0.399456	0.0364664	-0.670048	-1.19903
0.420239	-1.37575	-0.562473	1.44312	-0.673884	0.475187	0.751818	-0.761908	0.289241	0.0460901	0.265565	-0.0869519	0.0443033	0.905667	-0.162893	-0.265024	1.07268	0.362818	0.510002	0.677769	0.726894	0.85682	0.611791	-0.0712918	-0.571329	-0.401202	-0.131621	0.190572	-0.374499	0.662077	0.0300599	-0.887851	1.26264	0.785957	0.712724	0.722092	0.621564	0.755894	-0.00293459	-0.316333	-0.339132	0.152832	-0.300868	-0.328098	0.0641721	1.55911	1.59649	-0.843701	0.0441512	-0.982723
-0.0670998	-0.275914	-0.294105	-0.319967	-0.673884	0.475187	-0.648119	0.335239	-0.0133065	0.211326	0.535245	-0.0869519	-0.171876	0.905667	-0.223615	-0.442083	0.617885	-0.414112	0.234467	-0.344928	0.195012	0.576987	-0.0711385	0.49381	-0.571329	-0.134146	-0.451059	-0.102988	-0.299507	-0.179506	-0.482723	-0.776547	0.239525	-0.302219	-0.169721	0.168071	0.4414	0.438992	0.439419	0.610734	0.424994	1.3206	-0.0735473	-0.53393	0.0490025	0.0522997	-0.0868382	0.78983	1.61959	0.158924
0.479881	-1.23827	-0.696657	0.914192	-1.268	0.475187	-0.648119	-0.0304763	0.743062	0.353613	-0.177244	0.972376	0.631733	0.905667	-0.204834	0.597256	-0.117816	-0.211435	0.678249	-0.632	-1.77685	-0.0857775	-0.0924801	0.49381	0.952215	0.600258	0.0813385	-0.222985	0.706642	-0.399466	-1.16181	-1.11046	0.196446	1.19542	-0.187024	0.479175	0.46926	0.738329	0.208921	-0.896617	0.165968	-0.857733	-0.528188	0.196441	0.424449	0.54158	1.81292	-0.918291	-1.02015	0.495409
-1.69882	1.16762	3.19468	-1.55413	-0.673884	-0.421236	0.751818	-0.944766	-1.97986	-2.70784	-3.50663	-2.20879	-1.67302	0.905667	-0.363259	-0.555401	-1.00066	-0.346553	-2.86957	2.28358	0.908512	-2.75893	-1.33029	-2.14333	-1.3331	0.600258	1.67853	-1.96998	1.67529	0.002199	-0.773762	-0.999154	-1.14976	-2.32525	1.54079	-1.03586	0.0569248	-1.88544	-2.36893	-0.471229	-3.24022	1.99992	4.04008	-0.0591889	-0.121655	0.0349801	-0.399456	1.17024	2.16574	-0.063397
0.23836	-0.757094	-0.428289	-0.496276	-0.673884	-0.421236	-0.648119	1.43239	1.04561	0.964068	1.15451	-1.57256	-0.200123	-0.411216	0.537705	-0.906864	0.477114	-0.447892	0.678249	-0.398754	0.675003	1.63741	1.27338	-0.0712918	-1.3331	-1.73648	-0.2381	2.44299	-1.91809	-1.02747	-0.65596	-0.887851	0.0995196	1.22534	-0.728356	-0.18352	-0.615442	0.431673	1.33769	-0.346387	0.541555	0.214589	0.757047	-0.248421	0.386525	-0.203165	-0.471598	-0.209682	1.03843	0.699703
-0.56017	-0.963313	0.242632	0.737884	-0.0797658	-0.421236	0.751818	-1.31048	-0.16458	0.532618	-0.177244	0.972376	-0.55235	0.905667	-0.325178	-0.668277	0.540174	-0.481672	-0.436083	-0.649942	-2.54224	-0.0563213	0.974598	-0.636394	0.190443	0.600258	1.25261	-0.750555	0.269186	0.196656	-1.16181	-1.11046	0.885704	0.617682	1.02665	0.0892294	0.439542	-0.355091	-0.594434	-0.424991	2.13456	0.955671	-1.08338	-0.361297	-1.20628	-1.29863	-1.17699	0.409419	-0.873105	-1.90205
1.03626	-1.03205	-0.888349	1.61943	-0.0797658	-0.421236	-0.648119	0.335239	1.95325	1.01915	0.0791192	0.336143	0.924007	0.905667	0.201156	0.0284525	1.19052	-0.853247	1.19031	-0.748624	-0.336871	0.937825	-0.177846	1.20019	0.190443	-0.0673822	-0.2381	0.419495	0.106702	-0.759689	1.33281	0.336487	0.670311	0.870094	-0.594877	0.383287	-0.0322287	0.768335	0.985158	-0.695482	0.295481	-0.504035	-0.152235	-0.115627	0.265169	-0.0299686	0.370064	-0.552798	-0.186913	0.585539
-0.322948	-0.619614	-0.0449055	0.385267	-0.0797658	-1.31766	0.751818	-0.396192	-0.16458	0.192967	-0.177244	0.972376	-0.335595	-0.671438	-0.319477	0.0775865	-1.57457	-0.61679	-0.189809	-0.344928	-0.0384978	-0.571805	-0.433945	0.49381	0.952215	0.600258	-0.2381	-0.69699	0.594153	-0.507851	0.522054	1.33822	0.821086	0.329746	-0.987899	-0.978327	-1.663	0.291154	-0.0893715	-0.868874	-0.11896	0.439159	0.0925716	-0.706563	-0.591911	-0.311413	-0.29525	0.275156	-0.621034	-0.856541
-0.131845	-1.51323	-0.0449055	0.561575	-0.673884	-0.421236	2.15176	-1.12762	-0.16458	0.192967	-0.177244	0.972376	-0.374795	-0.671438	-0.300657	-0.145066	-0.318461	-0.414112	-0.189809	0.543204	0.584194	-0.468708	-0.049797	0.0228919	0.190443	0.600258	0.826695	-0.30827	-0.174519	0.824655	-0.00458758	-0.665244	1.31649	0.610203	0.547111	0.0870986	0.165581	0.496078	-0.726632	-0.390313	-0.675865	1.01181	0.0882001	-1.15474	-0.220257	-1.11678	-0.559773	1.53573	0.198194	-0.952679
-0.0119361	0.548965	-0.370781	-1.55413	-0.673884	-0.421236	-0.648119	1.98096	-0.16458	-0.206354	-0.177244	0.972376	0.0754331	-0.411216	-0.308937	0.300682	1.02555	-0.414112	0.134494	-2.49797	-2.0363	0.223512	-1.03151	0.964728	-1.3331	0.600258	-0.876977	-0.610807	0.931619	-1.02747	0.411182	1.11561	-1.12822	-0.0236312	-1.94697	-0.6587	-0.196606	0.479245	0.956346	-0.339452	0.230725	0.0854614	0.105686	-0.0293101	-0.133032	-0.294093	0.9953	0.208024	0.00213949	0.363218
-0.668259	1.09888	0.395985	-0.496276	1.10847	0.0269757	-0.648119	-0.396192	0.137967	1.07423	0.298859	-0.0869519	-0.626139	-0.671438	-0.275856	-0.948473	0.0942952	-0.853247	-0.309288	1.63767	1.32364	0.348701	-0.690044	1.01182	0.190443	-2.67118	0.187818	-0.0862298	-0.880698	0.0755187	0.681433	0.893004	0.196446	-0.752821	0.448238	-0.187781	0.12379	-0.390953	-0.682566	0.143733	0.0235042	-0.290694	0.0269984	-0.915714	-0.747398	-0.406671	-0.58382	-0.0828782	0.366241	-0.892593
-1.08037	1.85502	0.875214	0.208958	2.29671	-1.31766	-0.648119	-1.31048	-0.467127	0.569338	0.488634	-0.618207	-1.09366	-1.06571	-0.330958	-1.06755	-1.92617	-0.751908	-0.853044	0.0408265	-1.41361	-0.100506	-0.967484	1.24728	-1.3331	0.600258	-0.876977	-0.221489	-1.13692	-0.635364	-1.16181	-1.11046	1.07956	-0.547152	0.198582	-1.07848	-1.44847	-1.61391	-1.22322	-0.750968	-0.766524	-2.17708	-1.12709	0.727619	2.58232	0.0436399	0.0814943	-2.51453	-0.284941	1.54693
2.44357	-0.344654	-1.23339	1.61943	1.70259	0.923399	-0.648119	1.61524	3.01217	0.922759	0.901478	-1.01585	1.49875	0.0303739	10.293	0.064307	1.82239	0.19392	1.97302	-0.120652	0.843649	1.78469	1.31606	0.352535	0.190443	-0.601495	-0.664018	2.75541	-1.22441	0.856533	-0.475793	-1.11046	0.3903	0.0960308	0.00577906	1.47854	0.924315	1.38165	1.75631	1.40602	0.412043	-0.189637	0.0575992	0.0536865	-0.417461	-0.692445	0.482286	0.0812207	-0.396972	-0.63422
2.6661	-0.138435	-1.2909	0.737884	-1.268	5.40552	-0.648119	1.06667	2.2558	0.280175	0.0591429	0.336143	2.21705	0.188084	2.08185	1.06646	0.948472	3.09896	1.82428	-0.228304	0.415548	0.414978	0.782524	-0.306751	-0.571329	0.600258	-0.664018	1.36721	-0.0120358	2.35799	-0.122389	-0.331334	-0.438963	1.35061	1.02418	2.15189	1.0729	1.46142	1.41904	6.07604	-0.740621	0.495302	0.639015	0.0238077	-0.379537	0.177867	0.37808	1.08819	0.499278	-0.327778
-0.127905	-0.619614	0.108448	-1.37782	-0.0797658	-1.31766	4.95163	0.152382	-1.97986	-2.70784	-3.50663	-2.20879	-0.306195	-0.671438	-0.354138	1.10143	-1.68986	1.10597	-0.853044	-1.89691	-4.4622	-1.59541	-1.62907	-0.212567	-3.61842	0.600258	-0.876977	-1.37358	2.17524	1.63436	-1.16181	-1.11046	-0.00817696	0.110989	-1.90742	-1.47269	-1.92303	0.056954	-0.552063	-0.94979	1.70717	-1.31249	0.446667	-1.05847	-2.19988	-2.37678	4.50624	-2.04461	-0.635038	-0.778428
1.00089	0.617704	-0.926687	-1.0252	-1.268	1.81982	0.751818	1.98096	-1.97986	-2.70784	-3.50663	-2.20879	1.18457	0.0303739	-0.315957	3.77282	0.547181	3.47054	0.510002	-1.89691	-1.78982	-0.660173	-1.09553	-0.589302	-0.571329	0.600258	-0.2381	-0.71674	2.34398	1.26776	-0.593595	-0.887851	-1.45131	0.610203	-0.22163	1.14826	1.10355	1.07279	1.02075	1.94238	2.018	0.787243	-0.10852	-0.00607105	-0.110278	-0.865642	-0.239139	0.983765	-0.466991	-0.63422
1.17086	-0.000954721	-0.86918	1.0905	0.514352	0.923399	2.15176	-0.0304763	-0.16458	-0.807629	-0.177244	0.972376	2.15479	0.117115	-0.170413	2.70692	-0.0694061	0.903291	0.758715	-0.371841	-0.764971	-1.05047	0.227643	-1.10731	1.71399	0.600258	-0.557539	0.1002	1.40657	1.75231	-1.00936	-0.887851	-0.417424	-0.283522	0.421048	1.13974	1.03483	0.716372	0.451283	-0.355635	3.26132	0.326874	-0.0779188	-0.291579	-0.280935	1.0222	1.42815	-0.127632	-0.221923	-0.429926
0.614208	-0.275914	-0.715826	0.914192	0.514352	-0.421236	-0.648119	-0.213334	1.19688	0.734574	0.139048	0.177085	1.37654	0.0303739	0.104054	0.110785	0.628713	-0.718128	0.836743	0.130537	0.687976	0.392886	-0.284554	0.823453	0.952215	0.266438	-0.131621	0.608618	0.1317	-0.00736444	0.501266	-0.55394	0.594924	-0.468624	0.201054	0.852074	1.00511	0.589026	0.42925	-0.307085	0.17892	-0.12788	-0.0254602	0.106804	-0.36816	-0.272444	0.217764	-0.373781	-0.0258683	0.164932
-1.29503	0.274005	1.20109	-0.672584	-0.673884	-0.869448	-0.648119	-0.57905	-1.07222	-0.412899	-0.177244	0.972376	-1.21126	0.905667	-0.354798	-0.800186	-0.67835	-0.414112	-1.36022	-0.309043	-0.453626	-0.645445	0.441059	-1.29568	-0.571329	0.600258	-0.770498	-1.22875	0.406672	-1.55345	-0.163966	1.11561	-0.805131	-0.921096	-0.901385	-1.53874	-1.0222	-1.8547	-0.438509	-0.848067	-0.209619	0.484073	-1.00032	0.833855	2.62403	-0.285433	-0.255171	0.193106	-0.943124	2.80874
-1.14315	0.480225	0.913553	-0.672584	-0.673884	0.0269757	-0.648119	-0.761908	-1.07222	-0.587315	-0.177244	0.972376	-0.90746	0.905667	-0.351938	-0.608077	-0.538853	-0.380333	-1.17978	0.9469	0.739867	-0.895823	-0.433945	-0.400934	-0.571329	0.600258	0.0813385	-1.1291	0.550408	-0.574795	0.847741	1.78343	-0.880519	-1.03141	0.529808	-0.456269	-0.130669	-1.01963	-0.891032	-0.482789	-1.42704	0.0461616	-0.541303	-0.112307	-0.0382223	-0.120897	-0.439535	-0.463289	-0.509003	0.423305
1.16029	-0.275914	-0.773334	-0.496276	-0.673884	0.0269757	2.15176	1.61524	0.591788	-0.0181683	0.99803	-1.4135	0.907289	-0.0800235	0.385921	0.0519129	0.710245	0.19392	0.912332	-0.614058	0.311766	1.1072	0.227643	0.446718	-0.571329	0.199674	-0.770498	1.67902	-0.511985	1.08606	-0.926211	0.336487	0.0672106	0.554112	-0.740715	0.428035	0.167438	0.855428	1.24955	-0.138317	-0.170765	0.467231	0.51224	0.0902051	-0.508478	-0.0689378	0.265859	0.528763	0.310225	-0.796454
-0.069249	-1.03205	-0.159921	-0.143659	-1.268	0.475187	2.15176	-0.761908	-1.07222	-1.25744	-0.177244	0.972376	-0.167264	-0.411216	-0.330778	0.00277885	0.396219	1.03841	-0.309288	1.34162	0.973376	-0.210966	-0.049797	-0.918944	-1.3331	0.600258	-0.2381	-0.864867	1.01286	1.19125	-1.10638	0.893004	1.00417	-0.204994	1.03406	0.513269	0.614135	-0.0960076	-0.719853	0.196907	-0.585206	-0.155951	-0.960972	-0.975472	-0.717059	-0.120897	0.923157	-0.515503	-1.38425	0.591548
-0.953928	1.71754	0.453493	-1.73043	-0.0797658	-0.421236	-0.648119	0.518097	-1.97986	-2.70784	-3.50663	-2.20879	-0.257194	-0.671438	-0.356518	1.34046	-0.906385	0.430377	-1.17978	-1.27791	-1.98441	-2.47909	-2.86688	0.635085	-2.09487	0.600258	-0.876977	-1.3658	2.12525	-0.759689	-1.16181	-1.11046	-2.14057	-0.156381	-1.48474	-0.986851	-0.529074	-0.0162334	-0.119879	-0.575264	-1.16801	-0.0380522	0.634644	0.415552	-0.728437	-0.302753	1.46823	-0.858619	1.08744	-1.2411
-0.292411	-0.963313	-0.159921	0.561575	-1.268	1.81982	-0.648119	-1.31048	-0.16458	0.0460901	-0.177244	0.972376	-0.339054	0.905667	-0.299797	-0.616487	0.486032	0.633054	-0.0776438	-0.506406	-0.609299	-0.00477299	1.05996	-1.06022	-1.3331	0.600258	-0.770498	-0.536893	0.106702	0.617447	-1.09252	-0.999154	0.0779803	0.946752	2.31942	1.0886	0.835161	0.257487	-0.455457	1.43608	-2.61856	0.450388	0.424809	-0.716522	-0.959772	-0.168526	-1.52969	0.685403	-0.277939	-0.964697
-0.0672789	0.480225	-0.370781	0.561575	0.514352	-0.421236	-0.648119	-0.761908	-0.16458	-0.206354	-0.177244	0.972376	0.67324	-0.0800235	-0.273736	0.498103	0.317235	-0.346553	0.134494	0.399667	0.623112	-0.80009	-0.626019	0.352535	0.952215	0.600258	-0.876977	-0.336399	0.800382	-0.00736444	-0.974717	-0.442637	0.0672106	0.225041	0.339477	0.438689	0.753437	0.375319	-0.245297	-0.351011	-0.416839	0.826543	0.166888	-0.613606	-0.383329	0.476631	-0.599852	1.02852	1.35352	-1.39732
2.19246	-0.894574	-1.15672	2.50097	1.70259	0.475187	0.751818	0.518097	2.86089	0.964068	0.655103	-0.844069	2.43841	0.188084	6.56354	0.340963	1.27842	-0.684349	1.77307	0.202305	0.623112	0.864184	-0.263213	1.20019	0.190443	-0.534731	-0.664018	2.62404	-0.830703	1.23588	0.334958	-0.55394	1.04725	0.933664	-0.120285	1.10351	0.533339	1.12037	1.14278	0.802621	0.567458	-0.0436664	-0.121634	0.140003	-0.216464	-0.190175	-0.599852	0.580977	-0.572021	-0.808471
0.698476	-0.550874	-0.658319	0.561575	-0.0797658	0.475187	0.751818	-0.0304763	1.19688	0.863091	0.139048	0.177085	1.37885	0.0303739	0.0466722	0.380801	0.656103	-0.887026	0.758715	-0.264188	0.000420413	-0.350883	-0.668702	1.01182	0.952215	0.333202	-0.2381	0.486526	0.237939	0.821467	-0.856916	-0.665244	0.734929	-0.807043	-0.350165	0.251174	-0.0210845	0.772727	0.325865	-0.0943914	0.17892	0.927599	0.315521	-0.265021	-0.610873	-0.705435	0.826967	0.648108	0.135177	-0.718341
0.721938	-1.03205	-0.773334	0.914192	-0.673884	0.475187	-0.648119	0.152382	1.34816	0.775883	0.125731	0.177085	0.817359	-0.0800235	0.102774	0.155493	1.00134	-0.718128	0.912332	-0.434638	-0.233089	0.518074	-0.305896	1.01182	0.190443	0.600258	-0.557539	0.759139	-0.374499	-0.179506	2.02576	1.00431	0.71339	1.02902	-0.243876	0.555886	0.471118	0.812248	0.585176	0.444279	0.373189	0.489688	0.28492	-0.341377	-0.572949	-0.320073	0.51435	0.327369	0.240206	-0.423917
-0.579066	1.85502	0.242632	-1.20151	-0.0797658	0.923399	-0.648119	-0.396192	-0.315854	0.261815	-0.177244	0.972376	-0.629598	-0.671438	-0.320057	-0.712984	0.44017	-0.143876	-0.436083	1.58384	1.49229	0.0173191	0.483742	-0.495118	-0.571329	-0.601495	-0.025141	-0.697888	-0.0620308	0.751335	-0.0253761	-0.108727	-0.686665	-0.702339	1.90662	0.828635	1.13977	-0.289222	-0.555453	1.47076	-0.818329	0.905142	-0.121634	-0.547209	-0.360575	-0.501929	0.730777	0.439255	-0.92912	0.994128
-0.0677266	0.411485	-0.294105	0.561575	0.514352	0.0269757	-0.648119	-0.57905	0.137967	0.211326	0.774961	-1.14946	-0.356925	-0.411216	-0.157893	-0.639062	0.726806	-0.0763168	0.234467	1.10838	0.934458	0.680083	0.419717	0.117075	-0.571329	-1.40266	0.507257	0.856693	-1.11817	0.327356	0.667574	0.670397	0.584154	-0.118987	0.930246	0.702915	1.00883	0.080374	-0.0673386	0.432719	0.256627	-0.897033	-1.03092	0.113444	0.193113	-0.562548	0.241811	0.961388	-1.82537	-0.111466
0.191973	-2.47559	-0.428289	1.61943	-1.268	0.923399	-0.648119	-1.12762	1.49943	1.33126	0.881501	-1.57256	-0.452043	-0.671438	0.34668	-0.903766	0.766936	-0.718128	0.678249	-0.45258	0.0782569	1.70369	1.18801	0.587994	0.190443	-0.334438	0.507257	1.53718	-1.74311	-0.0233035	-1.0648	-0.776547	1.23033	1.5245	0.870922	0.609157	0.36339	0.269929	0.0733333	0.513635	-0.468644	-0.0492807	-1.16643	-0.616926	0.0452102	-0.597187	0.0173676	0.409419	-1.67133	-0.201596
1.16925	0.686444	-0.965025	1.26681	2.89082	1.37161	-0.648119	-0.57905	0.440514	-0.412899	0.23893	-0.0869519	1.92938	0.117115	0.0995536	1.04389	0.598775	0.93707	1.05376	1.2878	1.07716	-0.122598	0.355693	-0.165475	0.952215	0.600258	-0.876977	0.578394	0.794133	1.38571	-0.163966	-0.887851	0.336452	0.615812	1.34057	1.66819	1.22242	0.807125	0.388574	1.38059	-0.947842	0.270732	-0.174093	-0.225182	-0.0458071	-0.237804	0.562445	-0.358863	1.09444	-0.682289
0.300599	-0.0696946	-0.61998	0.561575	-0.0797658	0.475187	-0.648119	-0.213334	-0.16458	-0.504697	-0.177244	0.972376	1.02374	0.905667	-0.248276	0.826548	-0.0101679	-0.00875766	0.422221	0.33687	0.610139	-0.711721	-0.796752	0.352535	0.190443	0.600258	-0.451059	-0.191564	0.944118	0.0277015	-0.302556	-0.665244	-0.0512556	-0.507888	-0.0214111	0.494091	0.333672	0.569266	0.371625	-0.466605	-0.494547	0.119147	0.0969432	-0.2783	0.276546	0.52426	0.305938	-0.403617	0.499278	0.477383
-0.604856	-0.000954721	0.223463	0.208958	0.514352	-0.869448	-0.648119	-0.396192	-0.0133065	0.606057	0.848207	-1.14946	-0.58348	-0.671438	-0.238375	-0.865256	-0.0458383	-0.58301	-0.189809	0.785421	0.960403	0.554895	0.270326	0.49381	0.952215	-1.40266	0.187818	0.546974	-1.17442	-0.957333	-0.0115171	0.336487	0.573384	-0.377008	-0.199383	-0.507409	-0.122311	-0.16334	-0.114794	-0.792582	-0.196668	0.579516	-0.388299	-0.895795	-0.0875234	-1.09513	0.0414152	-0.232059	-1.18819	0.495409
-0.210382	-0.413394	-0.102413	-0.496276	-0.673884	0.0269757	-0.648119	0.335239	0.440514	1.00997	1.19446	-1.4135	-0.719529	-2.24854	-0.00862921	-0.903766	-0.225464	-0.684349	0.234467	0.0946526	0.882567	1.4754	0.4624	0.49381	0.190443	-2.20383	0.507257	1.56561	-1.93059	-0.574795	-0.330274	-0.887851	-0.2128	0.00441461	-0.703638	-0.522325	-0.823467	-0.373388	0.605514	-0.369506	0.528604	-0.447893	-0.860426	-0.497411	0.462373	0.420342	0.113558	-0.448371	-1.17419	1.05421
-0.498022	1.9925	0.0892786	-0.496276	1.70259	0.475187	-0.648119	-0.57905	-0.618401	-0.412899	0.56188	-0.618207	-0.328677	-0.671438	-0.303377	-0.520432	0.0821927	-0.245215	-0.309288	1.64664	0.363657	0.171964	-0.732727	0.305443	-0.571329	-0.668259	-0.876977	-0.26069	-0.0557814	0.576006	0.972472	1.00431	-0.438963	-0.7603	0.959908	0.283137	0.338316	0.127214	-0.523251	0.7402	-0.792427	0.781629	-0.724908	-0.0127108	-0.986319	0.290445	-1.00866	0.625731	-0.214921	-2.39476
0.578119	0.480225	-0.658319	-0.143659	0.514352	0.475187	-0.648119	0.335239	0.894335	0.523439	0.172342	0.177085	-0.0554272	-0.411216	-0.0600906	-0.280074	1.76762	0.329038	0.758715	0.498349	0.675003	1.08511	1.01728	0.117075	-0.571329	0.13291	-0.451059	0.396154	-0.705716	0.630199	0.0162009	-0.108727	-0.0189466	0.8327	0.485315	1.01402	1.08683	0.607323	0.54111	0.955206	0.062358	-0.16718	-1.079	-0.53725	-0.224049	-0.0472883	1.63657	-0.112714	-1.00614	0.213002
0.554746	-0.894574	-0.63915	1.44312	-0.0797658	0.475187	0.751818	-0.761908	0.440514	0.114938	0.23893	-0.0869519	0.508367	0.905667	-0.0892713	0.255531	0.619795	-0.312774	0.595345	0.650856	1.54418	-0.0563213	-0.583336	0.635085	0.190443	0.600258	-0.131621	0.597247	-0.174519	0.821467	1.0487	0.670397	1.18725	0.339094	0.534752	0.698653	0.373606	0.811516	0.00553962	0.552937	-0.598157	0.478459	-0.147864	-0.51401	-0.402291	-0.133887	-0.223107	0.976306	-0.109892	-0.111466
-1.00766	1.85502	0.664354	-1.55413	1.10847	-1.31766	-0.648119	0.335239	-0.769675	-0.0870167	-0.177244	0.972376	-0.484326	-0.671438	-0.346338	0.863731	-1.94528	-0.751908	-1.01154	-1.46631	-1.71198	-2.08143	-2.48273	0.729269	1.71399	0.600258	1.03965	-0.678736	0.350428	-1.16773	-0.953929	0.11388	-2.22673	-0.818261	-1.85057	-1.67938	-1.92767	-0.294345	-0.0554747	-0.841131	-0.403888	0.225818	0.945024	-0.626886	-0.174748	-1.19904	1.44419	0.543681	-0.186913	-0.556108
0.524477	-0.688354	-0.600811	-0.143659	-0.673884	0.923399	-0.648119	0.700955	0.289241	0.353613	1.85701	-1.57256	-0.198393	-1.72021	0.974237	-0.707673	0.226148	0.092581	0.836743	0.0946526	0.675003	2.09398	1.38009	0.117075	0.190443	-0.735023	-0.770498	2.10365	-1.61812	0.171153	-0.565877	-0.776547	-0.126643	0.933664	-0.0733197	0.487699	0.471118	0.738329	0.902111	-0.309397	0.619263	-0.0829662	0.0357415	-0.411095	-0.648796	-0.428321	1.42815	-0.2246	-0.0328703	-1.09689
-1.78846	1.9925	3.19468	-0.848893	0.514352	-1.31766	-0.648119	-0.944766	-1.2235	0.160837	-0.177244	0.972376	-1.49835	-1.72021	-0.360818	-1.08835	-1.94592	-0.920806	-2.25754	1.52105	0.765812	-1.93415	-3.20835	1.34146	0.952215	-3.33882	1.99797	-1.43912	0.0317098	-1.47057	1.06256	2.78516	-0.191261	-2.13267	-0.686335	-2.46992	-2.14591	-1.88544	-2.23335	-1.01452	-0.688816	-0.728605	0.617158	2.71954	-0.121655	2.16097	-0.48763	0.431796	1.04543	-0.063397
-1.34939	0.617704	1.48863	0.208958	1.10847	-1.31766	-0.648119	-1.31048	-0.467127	1.11553	0.488634	-0.618207	-1.29543	0.905667	-0.340938	-1.19768	-1.95165	-0.954585	-1.17978	0.480407	0.675003	-0.461344	-1.07419	1.48274	-0.571329	0.600258	-0.664018	-0.276849	-1.3869	-1.16773	-0.51737	3.67559	1.56419	-0.801434	0.0898215	-1.53235	-1.6825	-1.87519	-1.67235	-0.963661	-0.32618	-1.39109	-0.239666	2.25476	5.16872	1.55045	-0.134933	-1.6269	0.163184	1.79929
-0.117428	0.136525	0.242632	0.0326497	0.514352	0.475187	3.55169	-1.12762	-0.467127	-0.00898853	0.488634	-0.618207	-0.886131	-1.06571	-0.312017	-0.695278	0.195573	0.227699	-0.436083	1.41339	0.986349	0.488618	2.23375	-2.19042	0.190443	0.600258	2.63685	-0.231364	-0.724464	2.06153	-0.808409	-0.55394	0.681081	-0.322786	2.31942	0.792411	1.02926	-1.439	-0.723242	0.784126	1.25388	-0.111037	-0.641849	-1.15142	1.22464	-4.37287	-0.920485	-2.72338	1.59858	1.56495
0.462329	-0.138435	-0.581642	-1.20151	-1.268	0.923399	-0.648119	1.7981	0.591788	0.293944	0.99803	-1.4135	-0.174758	0.905667	0.188016	-0.724493	0.659288	0.700613	0.678249	-0.829363	0.869594	1.79205	1.89228	-0.871853	-2.09487	-0.267674	-0.451059	1.68111	-1.46189	-0.0233035	-0.967788	-0.776547	-0.762053	1.5301	0.0206101	0.830766	0.785941	0.504861	1.49361	0.129862	-0.274375	-0.184023	0.551584	0.0868852	0.0527949	0.498281	0.00133597	-0.366322	0.870382	0.080811
0.573731	-0.344654	-0.63915	0.385267	-0.0797658	-0.421236	0.751818	0.335239	0.743062	0.46836	-0.177244	0.972376	0.716475	-0.0800235	-0.217495	0.733149	-0.986006	-0.718128	0.595345	-0.919073	-0.713081	-0.122598	-1.15956	1.34146	0.952215	0.600258	-0.876977	-0.176901	0.662896	0.225346	2.24057	1.78343	0.476457	0.664425	-0.953293	-0.125987	-0.738028	0.779313	0.561448	-0.739408	-0.0412522	0.590744	-0.283382	-0.0691485	0.0414178	0.355394	1.57244	0.782371	-0.109892	0.0327417
-0.936466	-0.413394	0.453493	-0.496276	-1.268	-0.421236	-0.648119	-0.213334	-1.07222	-0.871888	-0.177244	0.972376	-0.487208	-0.671438	-0.346078	-0.173395	-0.359865	0.092581	-0.853044	-0.398754	-0.94659	-0.954735	0.248985	-0.966036	0.190443	0.600258	-0.025141	-1.06357	1.00661	-1.31756	-0.226332	-0.665244	-0.686665	-0.543413	-0.332862	-0.567073	0.0643543	-0.250433	-0.287668	-0.783334	-0.688816	-0.661234	0.0182553	0.149963	-0.62225	0.506941	-0.832311	-1.06747	-0.116894	-0.580142
1.03564	-0.0696946	-0.888349	1.26681	-0.0797658	0.475187	-0.648119	0.518097	1.19688	0.399512	0.139048	0.177085	1.92477	0.117115	0.325	0.533072	0.659288	-0.346553	1.05376	-0.19242	0.311766	0.20142	-0.455287	0.776361	0.190443	0.333202	-0.451059	0.791158	0.300433	0.461244	-0.822268	-0.665244	0.261064	-0.621941	-0.102982	0.824373	0.78687	0.753698	0.722458	0.381858	0.463848	-0.099809	-0.209065	0.0138481	-0.0192604	-0.229145	0.273874	0.222942	-0.698056	0.0207243
0.492418	-0.688354	-0.485796	0.914192	0.514352	0.0269757	2.15176	-0.761908	0.289241	0.160837	0.265565	-0.0869519	0.160752	-0.411216	-0.173394	-0.215447	0.756744	0.227699	0.422221	0.830277	1.1031	0.245605	1.35875	-0.730577	0.190443	0.0661459	1.03965	0.156758	-0.193268	1.34108	0.0993549	-0.331334	0.918013	0.413883	0.856091	0.786018	0.803586	0.77785	0.0665539	0.328684	1.25388	0.113533	0.232461	-0.115627	0.280338	0.294775	-0.567788	-0.836242	1.16446	0.0387503
-1.17879	0.892664	0.913553	-0.496276	0.514352	-0.869448	-0.648119	-0.761908	-1.07222	-0.587315	-0.177244	0.972376	-0.739129	0.905667	-0.352298	-0.24599	0.0134	-0.58301	-1.17978	0.803363	-0.829835	-1.45549	-0.519311	-0.0242	0.952215	0.600258	0.187818	-1.11384	0.844128	-0.957333	0.494336	2.11734	0.0133623	-1.12676	-0.238933	-0.986851	-0.178032	-0.726151	-1.0978	-0.762527	-0.287327	0.433545	-0.466987	-1.56641	-0.667758	0.151888	-0.527709	0.871879	2.13073	-1.96814
-1.55527	1.23636	1.96786	-0.672584	0.514352	-1.31766	-0.648119	-0.761908	-1.07222	0.0460901	-0.177244	0.972376	-1.23202	0.905667	-0.357818	-0.624897	-2.12109	-0.819467	-1.76743	0.462465	-1.42658	-1.86051	-1.13822	0.164167	1.71399	0.600258	2.42389	-1.22875	0.244188	-1.47057	0.72301	1.56082	-0.568199	-1.41657	-0.970596	-2.24405	-2.18677	-1.8547	-1.67744	-1.00065	-0.0412522	-0.453507	-2.6615	0.262838	3.15117	1.19107	-0.511678	4.66107	-2.35052	1.57096
-0.891869	0.480225	0.453493	-0.672584	-0.673884	0.0269757	-0.648119	-0.396192	-1.07222	-0.871888	-0.177244	0.972376	-0.535056	-0.671438	-0.346458	-0.119835	-0.380885	-0.0425372	-0.853044	0.42658	-0.0255251	-0.87373	-0.0284554	-0.966036	0.190443	0.600258	-0.025141	-1.02377	0.869125	-0.574795	0.965542	1.56082	-1.11745	-0.977187	0.107124	-0.336941	-0.126026	-0.295077	-0.421561	-0.561393	-1.18096	0.557059	-0.0997766	-0.547209	-0.182333	0.00034078	0.434191	-0.30665	0.779356	-0.676281
-1.07214	1.58006	1.14358	-1.37782	-0.673884	1.37161	-0.648119	-0.213334	-0.769675	0.114938	0.655103	-0.618207	-1.05677	-1.06571	-0.339158	-1.02195	-0.669432	-0.650569	-1.01154	-0.0488838	0.0263659	0.20142	-0.241871	-0.165475	0.190443	-2.40412	2.53037	-0.626667	-0.56198	0.489935	-0.995506	1.00431	-1.10668	-1.36609	1.52843	0.0125188	0.587203	-1.7376	-1.12492	0.797997	0.308432	-0.408593	2.13409	-1.02527	-1.57793	-1.45018	-0.912469	-0.649765	1.12245	1.76324
0.281703	1.44258	-0.466627	-1.73043	-1.268	3.61267	-0.648119	0.883813	-0.315854	-0.513876	-0.177244	0.972376	-0.147664	0.905667	-0.269676	-0.227399	-0.20954	1.44376	0.234467	-1.3138	0.156093	0.576987	0.377034	-0.777669	-2.85665	-0.134146	-0.664018	-0.450112	0.206692	1.60567	-1.14795	-0.999154	-1.64516	0.479323	1.41967	1.27611	0.745079	0.733205	0.644495	4.36524	-1.33638	0.186518	0.333007	-0.221862	-0.675343	-0.0472883	0.338001	0.573517	0.380245	-0.856541
-0.730676	0.686444	0.626015	-1.20151	0.514352	0.0269757	0.751818	-0.57905	-0.315854	0.656546	-0.177244	0.972376	-0.742588	-0.671438	-0.331518	-0.709443	0.0732752	-0.684349	-0.706742	1.98754	1.2458	-0.328791	-0.519311	0.258351	0.190443	-0.735023	1.25261	-0.747263	-0.155771	0.678016	-0.51737	0.11388	-0.0943342	-0.939793	0.445766	-0.290062	0.115432	-0.731274	-0.997807	-0.0296585	-0.0801061	0.731101	-0.27901	-0.51401	-0.455385	0.0436399	-1.10485	0.894256	-0.628036	-1.18101
-0.364052	1.9925	-0.0449055	0.385267	-0.0797658	-0.421236	-0.648119	-0.944766	-0.315854	-0.0502975	-0.177244	0.972376	-0.0387094	0.905667	-0.309757	-0.352226	0.266277	-0.143876	-0.189809	1.48516	0.195012	-0.505528	0.675816	-0.966036	0.190443	0.0661459	1.57205	-0.642527	0.606652	0.658889	-1.09945	-0.887851	0.271834	-0.0068037	2.12414	1.07794	1.47131	0.261879	-0.724937	1.01531	-0.274375	1.635	-0.112891	-0.985431	0.405487	-0.843992	-1.48159	0.543681	1.73162	-0.802463
-0.954286	-1.16953	1.08608	-0.496276	-0.0797658	-1.31766	0.751818	-0.57905	0.137967	1.88205	0.298859	-0.0869519	-0.895354	0.905667	-0.312417	-1.05028	-1.65674	-1.05592	-0.706742	0.130537	0.104202	0.0246832	-1.33029	1.67111	1.71399	-1.13561	-0.770498	-0.297198	-1.04943	-0.546105	-0.5243	-0.22003	1.02571	-1.19034	-1.12385	-1.86689	-2.18863	-1.07233	-1.11814	-0.996028	0.774678	1.22515	-0.0342033	-0.796199	-0.296105	-0.367702	-0.311282	1.31196	0.5763	-0.820489
-1.01796	0.274005	0.664354	-0.496276	-0.673884	0.475187	-0.648119	-0.944766	-1.07222	-0.738781	-0.177244	0.972376	-0.737976	0.905667	-0.349338	-0.439427	-0.578345	-0.0763168	-1.01154	1.27883	0.986349	-0.998919	0.419717	-1.2015	0.190443	0.600258	-0.770498	-1.08302	0.731639	-0.179506	0.16172	0.44779	-0.643586	-0.911747	1.61494	0.182987	0.458116	-0.650768	-0.880863	0.106743	-1.90624	0.366174	-0.0298318	-0.0591889	-0.0230528	1.07849	-0.407472	-1.20919	-0.943124	1.87139
0.857251	0.892664	-0.754165	-1.55413	-0.0797658	1.37161	0.751818	1.7981	-0.315854	-0.839759	-0.177244	0.972376	0.391342	-0.221963	-0.242075	0.595486	0.968855	2.0518	0.595345	-0.919073	0.480412	0.171964	0.483742	-0.636394	-1.3331	0.199674	-0.876977	-0.391759	0.762886	1.30283	0.917036	-0.442637	-1.50516	1.11877	-0.31556	0.839289	0.58906	0.888363	1.16651	1.64646	-0.0542035	-0.0548949	0.105686	-0.261701	-0.296105	-0.0949173	0.177684	-0.00828782	0.226202	0.044759
1.81671	0.823924	-1.09921	0.385267	1.70259	-0.869448	-0.648119	2.34668	1.6507	0.394922	0.222283	0.336143	1.60483	0.0303739	0.653948	0.88365	1.12555	0.227699	1.49998	-1.08055	-0.310925	0.584351	0.398376	0.164167	0.190443	0.266438	-0.025141	0.785472	0.23169	0.473996	-0.683678	-0.999154	-0.363575	0.247478	-0.478701	1.1994	1.18342	1.20453	1.52751	0.631541	0.373189	0.147218	0.040113	0.100165	-0.402291	-0.0732677	0.338001	0.178188	0.261212	-0.291726
-1.05324	-0.000954721	0.875214	-0.672584	-0.673884	-0.421236	-0.648119	-0.396192	-0.618401	0.243455	0.56188	-0.618207	-0.7766	0.905667	-0.333138	-0.766545	-1.60196	-0.785688	-0.853044	0.139508	0.454466	-0.431888	-1.1809	0.729269	0.952215	-0.801787	0.507257	-0.461484	-0.312006	-1.02747	1.02098	0.7817	-0.298958	-1.09124	-1.05217	-1.60906	-1.97132	-0.692485	-0.718158	-0.954414	0.424994	0.534602	-0.676821	-0.0957074	-1.17973	0.0912689	0.434191	0.0961388	-1.06216	0.182958
-1.56413	0.548965	1.96786	-0.672584	-0.0797658	-1.31766	-0.648119	-0.944766	-1.07222	0.0460901	-0.177244	0.972376	-1.32137	0.905667	-0.358018	-0.912619	-1.95739	-0.819467	-1.76743	0.130537	-0.42768	-1.57331	-1.39432	0.682177	-0.571329	0.600258	-0.876977	-1.26197	0.219191	-1.80848	0.113214	3.56428	0.314913	-1.38666	-0.970596	-2.18865	-2.17656	-1.87519	-1.37237	-1.04227	-0.72767	-0.0380522	0.17126	1.08284	2.92742	0.51993	-0.415488	-0.903373	-0.186913	2.31003
-0.131845	-1.51323	-0.0449055	0.561575	-0.673884	-0.421236	2.15176	-1.12762	-0.16458	0.192967	-0.177244	0.972376	-0.476255	0.905667	-0.301977	-0.405343	-0.117179	-0.143876	-0.189809	0.875132	1.28472	-0.247787	0.4624	-0.306751	-0.571329	0.600258	-0.2381	-0.364229	-0.237013	0.824655	-0.66289	-0.776547	1.44573	0.741083	0.596548	0.095622	0.167438	-0.106986	-0.602909	-0.0481536	-0.675865	1.06234	0.520984	-1.32074	-1.74859	1.71066	-1.64993	2.38606	0.527286	-2.19046
0.363195	-0.963313	-0.389951	0.914192	0.514352	0.475187	2.15176	-0.944766	0.289241	0.284764	0.265565	-0.0869519	-0.167264	-0.411216	-0.206034	-0.533712	0.752922	0.19392	0.329563	1.63767	0.934458	0.886277	1.38009	-0.636394	-1.3331	0.199674	-0.770498	0.218103	-0.599477	1.5451	1.24272	0.7817	1.03648	0.335355	1.18732	0.847813	0.884382	0.541454	-0.0758128	0.661596	1.487	-0.700534	0.778905	0.0337673	-0.523648	-0.337392	-1.42548	0.953929	-0.0818839	-0.045371
-0.0506223	0.274005	-0.159921	-0.496276	-0.0797658	-0.421236	2.15176	-0.213334	-1.07222	-1.25744	-0.177244	0.972376	0.0846567	-0.411216	-0.330598	0.703935	-0.407637	0.565495	-0.309288	0.534233	-0.401735	-0.895823	-0.690044	0.0699837	0.190443	0.600258	-0.2381	-0.882223	1.36908	0.97767	-0.337204	-0.887851	0.217986	-0.491061	-0.0584887	0.0551358	0.158151	0.224553	-0.191062	-0.431927	-0.637011	0.113533	0.249947	-0.152145	0.0452102	-0.536568	1.63657	-1.10477	-0.0958879	-0.405891
-1.32172	-0.000954721	1.20109	-0.672584	-0.673884	-1.31766	-0.648119	-0.396192	-1.07222	-0.412899	-0.177244	0.972376	-1.03486	-1.06571	-0.354698	-0.390736	-2.25294	-0.61679	-1.36022	-0.605087	-1.34874	-1.23457	-0.711385	-0.683485	0.190443	0.600258	1.89149	-1.20631	0.669146	-2.18145	-0.233261	1.22691	-0.923597	-1.01458	-1.64788	-2.23127	-2.50624	-1.62416	-0.438509	-1.0492	-0.390937	0.596359	-0.755509	-0.2783	0.974345	-0.0516182	-0.150965	0.357205	-1.18119	1.07224
-0.829183	1.6488	0.261801	-1.37782	-0.0797658	0.475187	-0.648119	-0.0304763	-1.97986	-2.70784	-3.50663	-2.20879	-0.547739	0.905667	-0.356058	1.45467	-0.554777	0.93707	-1.01154	-0.632	-1.19307	-1.20511	-0.540653	-1.67241	0.190443	0.600258	-0.131621	-1.46815	2.15025	0.0277015	-1.16181	-1.11046	-2.04364	-0.337744	0.285097	-0.0514068	0.450686	-0.258484	-0.0893715	0.670844	-0.766524	-0.560178	-0.340212	0.511828	-1.10388	-0.376362	-2.08278	-3.46928	1.18547	0.922024
-1.42103	0.342745	2.38958	-0.496276	1.10847	-1.31766	0.751818	-1.31048	-0.618401	1.42306	0.56188	-0.618207	-1.58482	-4.35398	-0.350338	-1.34199	-1.96758	-0.988365	-1.55529	2.75008	1.88147	-0.424524	-0.732727	0.964728	0.190443	-2.53765	1.03965	-0.543776	-1.62437	-0.0998111	-0.642101	0.11388	1.7042	-1.43153	0.307343	-1.83493	-1.77351	-1.88544	-2.72485	-0.968285	-0.844232	-2.14901	9.54823	-0.0591889	-0.121655	0.0349801	0.113558	-1.08239	2.10973	-0.063397
-0.0569805	-0.0696946	-0.217428	-1.55413	-1.268	-0.421236	-0.648119	2.16382	0.591788	0.840141	0.99803	-1.4135	-0.528715	0.905667	0.00595117	-0.878092	0.47584	-0.177655	0.329563	-2.04942	-0.544435	1.44594	1.8496	-0.54221	-1.3331	-0.20091	-0.34458	1.62755	-1.8806	-1.31756	-1.04401	-0.887851	-1.26823	1.01406	-1.29193	-0.345464	0.0467093	0.124286	1.47836	-0.364882	0.295481	0.102304	0.53847	-0.0890677	-0.481931	0.104259	-0.207076	0.00663026	0.674327	-0.754393
-1.76141	0.136525	4.09563	-1.37782	-0.0797658	-1.31766	0.751818	-1.12762	-1.2235	0.569338	-0.177244	0.972376	-1.87075	-3.0371	-0.361838	-1.33845	-2.03828	-0.887026	-2.54527	1.79018	0.597167	-1.57331	-1.07419	-0.495118	0.190443	-6.5435	-0.876977	-1.49957	-0.680718	-0.546105	-0.5243	-0.887851	0.454918	-2.32151	-0.740715	-2.81938	-2.35579	-1.88544	-2.98247	-1.07926	-0.390937	6.17131	0.193117	-0.0591889	-0.121655	0.0349801	0.834983	2.79631	0.177188	-0.063397
-0.623394	0.480225	0.108448	-0.496276	-0.673884	0.923399	-0.648119	-0.57905	-1.07222	-1.08761	-0.177244	0.972376	-0.0911688	0.905667	-0.338078	0.513596	-0.57516	-0.177655	-0.567755	0.579088	0.0393386	-1.17566	-0.946142	0.0699837	0.190443	0.600258	-0.2381	-0.763722	0.950367	0.171153	0.466618	0.7817	-0.514351	-1.17351	0.403745	-0.0237057	0.153508	0.0371934	-0.740191	0.196907	-0.429791	-0.779134	-0.611248	0.631343	-0.27335	0.203847	0.410144	-0.672143	-0.312948	-1.60162
1.28611	0.823924	-1.02253	1.79573	3.48494	0.923399	-0.648119	-0.396192	0.440514	-0.481747	0.23893	-0.0869519	1.87981	0.117115	0.111714	1.05009	0.664383	1.44376	1.12447	1.01867	0.869594	-0.0784135	0.59045	-0.306751	0.190443	0.600258	-0.664018	0.535902	0.831629	1.28689	0.390394	-0.55394	0.271834	0.0324604	1.07361	1.55312	1.03761	0.866406	0.569922	1.05693	-0.753573	-0.234551	0.34175	-0.28494	-0.371952	0.0609596	0.458239	-0.314109	1.43754	-0.027345
-1.30667	4.87958	2.50459	-1.73043	-1.268	-0.869448	2.15176	-0.761908	-1.97986	-2.70784	-3.50663	-2.20879	-1.67302	0.905667	-0.362939	-0.606749	-0.342666	-0.0425372	-2.54527	0.919987	-0.764971	-1.5144	0.248985	-3.69736	-2.09487	0.600258	-0.34458	-1.9628	1.78778	1.11156	-0.461934	1.67213	-0.891288	-2.14202	2.61604	-0.215482	0.944746	-1.88544	-3.19602	-0.0920795	-0.533401	-2.56447	0.193117	-0.0591889	-0.121655	0.0349801	-2.49961	0.148352	0.177188	-0.063397
-0.892317	0.342745	0.453493	-0.496276	-0.673884	0.475187	-0.648119	-0.761908	-1.07222	-0.871888	-0.177244	0.972376	-0.72587	0.905667	-0.347258	-0.457576	-0.373878	0.295258	-0.853044	1.11735	0.649058	-0.645445	1.2307	-2.09624	0.190443	0.600258	0.187818	-1.09768	0.856627	-0.179506	-0.323345	-0.22003	-1.07437	-0.549022	1.38754	0.238389	0.461831	-0.593682	-0.3758	0.488204	-1.68606	-0.0773519	0.0182553	-0.391175	-0.144409	0.693127	-1.32128	-1.19428	-1.08316	1.74521
-0.694408	-0.207174	0.242632	-0.496276	-0.673884	-0.421236	-0.648119	-0.0304763	-0.16458	0.532618	-0.177244	0.972376	-0.709152	0.905667	-0.330458	-0.417738	0.396219	-0.819467	-0.436083	-0.246246	0.246903	-0.439252	-1.07419	1.1531	0.190443	0.600258	-0.025141	-0.790354	0.32543	-1.02747	-0.0669531	0.225183	0.0887499	-0.311568	-0.792624	-0.73541	-0.166888	-0.871062	-0.113099	-0.515155	0.101212	0.147218	-0.869169	-0.53393	0.352393	-0.272444	0.225779	-0.232059	-0.333954	0.00269834
0.0675857	-0.138435	-0.313274	-0.496276	-0.673884	0.475187	-0.648119	0.700955	0.137967	0.284764	0.931442	-0.618207	0.106563	-0.411216	-0.128552	-0.599224	0.754833	-0.447892	0.422221	-0.326986	-0.518489	1.83624	1.40143	0.164167	0.190443	0.0661459	-0.131621	-0.00902447	-0.0620308	-0.179506	-0.974717	-0.887851	-0.342036	-0.305959	-0.392187	0.0572666	0.124719	0.577316	0.758049	0.259327	0.515653	1.37674	0.346122	-0.26834	-0.421253	-0.0429583	0.121574	1.3045	0.632315	-0.249666
-1.25106	1.92376	1.20109	-0.496276	0.514352	0.0269757	-0.648119	-0.761908	-1.2235	-0.79386	-0.177244	0.972376	-1.18532	0.905667	-0.354558	-0.938293	-0.607646	-0.312774	-1.36022	1.31471	0.363657	-0.424524	-0.647361	-0.495118	-1.3331	-2.47089	1.35909	-1.22875	0.22544	-0.125314	1.30509	0.893004	-0.158952	-1.32495	1.61247	-0.147295	0.572344	-1.88544	-1.38593	-0.344075	-0.0412522	-0.212094	0.337378	2.18836	-0.121655	-0.584197	3.18362	-0.373781	1.35352	-0.063397
-1.17843	0.136525	0.913553	-0.672584	-0.673884	-0.869448	-0.648119	-0.396192	-1.07222	-0.587315	-0.177244	0.972376	-0.921872	-1.06571	-0.351378	-0.462888	-1.41596	-0.380333	-1.17978	-0.147565	-0.959563	-0.917915	-0.36992	-0.683485	0.190443	0.600258	2.21093	-1.02167	0.306682	-1.55345	1.03484	2.33995	-1.36515	-1.16603	-1.1807	-1.69216	-1.97782	-1.4185	-0.621552	-0.653868	-0.390937	-2.30621	0.643387	-1.7988	1.73282	-0.809353	-0.158981	-3.01428	-0.565019	1.96152
-0.416261	-0.963313	0.0317711	0.385267	-0.0797658	-1.31766	-0.648119	-0.213334	0.894335	1.65255	0.874843	-1.4135	-0.747776	-2.24854	-0.0361899	-0.830729	-2.36632	-0.988365	0.134494	-0.811421	0.0393386	0.532802	-0.113822	1.34146	0.952215	-1.06884	-0.025141	1.9627	-2.14932	-1.80848	-0.489652	0.44779	0.648772	0.307309	-1.1461	-1.19567	-1.98896	-0.854229	0.364846	-0.866562	0.800581	0.0461616	-0.423271	-0.563808	0.576144	-0.133887	0.61054	0.0215483	-0.516005	0.519444
1.65506	0.136525	-1.09921	1.26681	0.514352	0.0269757	-0.648119	1.43239	0.894335	-0.284382	0.525257	-0.618207	1.57485	0.0303739	0.315179	1.07133	1.04402	0.430377	1.3805	-0.470522	0.493385	0.753724	-0.0711385	0.352535	0.190443	0.46673	-0.34458	0.935693	0.250438	0.327356	1.32588	-0.108727	-0.298958	0.29796	-0.513306	0.950094	0.778512	1.10207	1.3665	-0.145253	0.308432	-0.582635	-0.0691757	-0.0160306	-0.455385	0.0349801	0.458239	-0.187305	-0.593027	-0.195588
0.133496	-0.894574	-0.313274	1.44312	0.514352	-1.31766	0.751818	-0.944766	1.04561	1.28536	0.488634	-0.618207	-0.427255	-0.671438	-0.0253296	-0.691737	1.25804	-0.718128	0.422221	0.659827	1.27175	0.657991	0.227643	0.682177	0.190443	-0.467967	-0.664018	1.10177	-1.48689	0.193468	0.0508484	-0.999154	1.66112	0.948622	0.29004	0.159548	0.414468	0.249437	-0.160555	-0.471229	-0.11896	-0.857733	0.249947	0.149963	-1.33522	0.680137	0.70673	-0.963045	0.268214	-0.0153277
1.06358	-0.894574	-0.888349	0.0326497	-0.673884	-0.421236	-0.648119	1.61524	1.49943	0.592287	0.691726	-0.936323	0.341189	0.905667	0.941236	-0.269008	0.894967	0.362818	1.19031	-0.533319	0.311766	1.6595	1.3374	-0.0242	-0.571329	-0.000618186	-0.131621	2.00879	-1.29941	-1.02747	-0.357992	-0.22003	-0.0189466	2.35465	-0.753075	0.44082	0.146078	1.03254	1.43429	-0.392625	0.269579	0.197746	0.105686	-0.0425896	-0.258181	0.0652895	-0.0627907	0.200565	-0.116894	-0.736367
-0.819959	1.37384	0.453493	-1.73043	-0.673884	0.475187	-0.648119	0.518097	-1.07222	-0.871888	-0.177244	0.972376	-0.826177	0.905667	-0.345958	-0.436771	-0.421014	0.0250219	-0.853044	-1.11644	0.51933	-0.225694	-0.583336	-0.306751	-2.09487	0.600258	-0.025141	-0.983667	0.319181	-0.179506	1.01405	0.7817	-1.91441	-0.4948	-0.145003	-0.164342	0.0792132	-0.800802	0.161465	0.467397	-0.999647	-0.0155951	-0.0254602	-0.155465	0.0414178	-0.311413	0.61054	0.461632	-0.0958879	0.375236
-0.577543	0.136525	0.0892786	-0.496276	-0.0797658	-0.869448	-0.648119	0.152382	-0.618401	-0.412899	-0.177244	0.972376	-0.660728	0.905667	-0.333478	-0.724936	0.893693	-0.110096	-0.309288	-0.389783	-0.816862	1.49013	0.270326	0.587994	-2.85665	-1.00208	-0.025141	-1.03903	0.894123	-1.24105	-0.219402	1.00431	-0.00817696	-0.307828	-0.819814	-0.626737	-0.155744	-0.530741	0.000455096	-0.679299	-0.0930574	-0.548949	-0.711794	-0.357977	0.151397	-0.0256387	0.947205	-0.127632	-1.16018	0.525452
1.31325	-0.000954721	-0.984195	0.208958	0.514352	1.81982	-0.648119	0.518097	0.743062	-0.206354	0.931442	-1.4135	0.231658	0.905667	0.672789	-0.337618	1.3797	4.14613	1.19031	0.534233	0.311766	1.65214	2.38314	-1.2015	-2.09487	0.600258	0.826695	2.01627	-1.40565	1.07649	-0.988576	-1.11046	-0.471272	2.46122	1.00687	1.64475	1.15091	1.06548	1.33769	2.42557	-0.662914	-0.84089	0.118801	-0.557169	0.87195	-1.25533	-0.728105	-0.157469	-0.445986	0.152915
-0.909779	1.85502	0.626015	-1.20151	1.70259	-0.869448	-0.648119	-0.396192	-0.16458	0.964068	-0.177244	0.972376	-0.834248	0.905667	-0.331698	-0.771857	-0.684719	-0.718128	-0.706742	0.866161	-0.233089	-0.402431	0.270326	0.164167	0.190443	0.600258	-0.025141	-0.687414	-0.349502	-0.456846	0.390394	-0.55394	-0.320497	-0.526585	-0.187024	-0.701317	-0.598725	-0.888627	-0.53003	-0.327892	-0.170765	0.0798472	-1.03092	-0.504051	0.428241	-1.39389	-0.559773	-0.15001	-1.16018	0.555496
0.642238	0.342745	-0.811672	-1.20151	-1.268	0.923399	-0.648119	1.98096	-1.2235	-1.85871	-0.177244	0.972376	1.42324	0.905667	-0.267156	2.33067	0.581577	1.61266	0.510002	-1.52013	0.143121	-0.166782	-1.03151	-0.306751	0.190443	-0.000618186	-0.025141	-0.146079	1.31283	-0.0233035	0.265663	0.00257647	-1.50516	0.537284	-0.740715	0.69013	0.685643	0.794683	1.01736	0.146045	-0.52045	0.119147	0.0488561	0.146643	-0.599495	0.216836	-0.134933	0.140893	0.00914144	-0.562116
0.552686	-0.207174	-0.696657	-0.496276	-1.268	0.0269757	-0.648119	1.7981	0.137967	-0.325691	0.774961	-1.14946	0.41959	0.905667	-0.03703	0.120081	0.508326	0.835731	0.678249	-1.43042	-0.440653	0.989373	0.953256	-0.824761	0.190443	0.600258	0.187818	0.919534	-0.430744	-0.823445	2.33065	0.559093	-1.25746	0.791566	-1.067	0.133977	0.108931	0.646844	1.26989	-0.147565	0.0364555	-0.0436664	0.249947	-0.487452	-1.07354	-1.02152	0.145621	-0.373781	0.408253	-1.5235
-0.0128316	0.342745	-0.370781	-0.672584	-0.673884	0.475187	-0.648119	0.700955	-0.467127	-0.619444	0.488634	-0.618207	0.323895	0.905667	-0.259816	0.510054	-0.21145	0.396597	0.134494	-0.45258	-0.764971	-0.0636854	0.654474	-1.01313	0.952215	0.600258	0.0813385	0.0690786	0.256687	-0.179506	0.99326	0.7817	-1.45131	-0.444318	-0.488588	0.0998837	-0.0944505	0.441188	0.632631	-0.0435299	-0.494547	0.315646	-0.742394	0.488589	-0.224049	-0.601517	0.217764	-0.500585	-1.48227	-0.23164
-0.704079	-0.275914	0.242632	-0.143659	-0.0797658	0.0269757	-0.648119	-0.761908	-0.467127	-0.00898853	0.488634	-0.618207	-0.836553	0.905667	-0.311657	-0.871453	0.374562	-0.0425372	-0.436083	1.34162	0.817703	0.311881	0.739841	-0.400934	-1.3331	0.600258	1.03965	-0.165231	-0.836953	-0.342085	-0.39264	-0.22003	0.336452	0.152122	0.915415	0.16594	0.568629	-0.85057	-0.646974	0.189971	-0.300278	-0.661234	-2.31178	0.179841	2.73401	-1.35059	-0.287234	0.103598	-2.36452	0.867946
0.273644	-0.619614	-0.370781	-0.496276	-0.673884	0.475187	-0.648119	1.06667	0.743062	1.14766	1.56735	-1.14946	-0.492973	0.905667	0.933876	-0.980344	1.04593	-0.718128	0.758715	-0.0129997	0.817703	2.38118	1.25204	0.399626	-0.571329	-1.60296	-0.557539	2.11472	-1.97434	-0.179506	1.76243	1.11561	-0.00817696	0.890661	-0.147475	0.325754	0.305812	0.167467	1.04956	0.20153	0.321384	-0.498421	-0.0254602	-0.138866	0.405487	-0.579867	0.402128	-0.478207	-0.452987	0.194976
1.05525	-0.138435	-0.888349	-1.20151	-1.268	0.0269757	-0.648119	3.07811	0.591788	-0.192584	0.99803	-1.4135	1.59387	0.905667	0.575746	0.508284	0.805154	-0.143876	1.05376	-2.23781	-0.155253	1.15875	-0.412603	0.682177	0.190443	0.0661459	-0.2381	2.02225	-0.362001	-0.823445	2.37223	0.7817	-0.955906	0.931795	-1.44272	0.310838	0.419111	0.810784	1.59361	-0.126758	0.308432	0.0910757	0.193117	0.0636461	-0.258181	-0.159866	0.177684	-0.045583	0.275216	-0.32177
0.220629	0.0677852	-0.389951	0.385267	0.514352	-0.421236	0.751818	0.335239	0.289241	0.284764	0.265565	-0.0869519	0.282388	-0.221963	-0.167353	-0.0184683	0.179649	-0.346553	0.329563	-0.10271	0.169066	0.252969	-0.049797	0.0228919	0.952215	-0.334438	0.400777	0.142394	-0.0682802	0.378361	-0.122389	-0.999154	0.217986	-0.433099	-0.36994	0.123323	0.411682	0.636598	0.510602	-0.431927	2.67852	0.630044	0.0182553	-0.53061	-0.292312	-0.00398913	0.1857	-0.232059	0.226202	-0.700315
1.42554	0.0677852	-0.984195	0.737884	1.70259	-0.421236	0.751818	0.700955	1.49943	0.491309	-0.177244	0.972376	2.1496	0.905667	0.252218	1.15234	0.987327	-0.684349	1.19031	-0.721711	0.195012	-0.0931415	-0.839435	1.106	0.190443	0.266438	-0.2381	0.613705	0.587904	0.741772	-0.752973	-1.11046	0.551845	-0.848177	-0.807455	0.438689	-0.0210845	0.982043	0.851266	-0.108263	0.295481	-0.318765	0.359236	0.292717	-0.0989005	-0.159866	1.22776	-0.194764	0.00213949	0.249054
-0.398978	-0.413394	0.0317711	0.561575	1.10847	-0.869448	-0.648119	-0.57905	0.743062	1.42306	0.56188	-0.618207	-0.802541	-1.06571	-0.166713	-0.887388	0.685403	-0.887026	0.134494	0.911016	0.623112	0.797908	0.505084	0.964728	0.190443	-1.80325	-0.664018	1.04911	-1.76811	-0.695932	-1.04401	-0.999154	1.02571	0.574679	-0.0510732	-0.351857	-0.104666	-1.25676	-0.245297	-0.466605	0.399091	-0.0212094	-1.83528	-0.401135	1.66077	-0.402341	-0.142949	1.61778	-1.25821	0.279097
-0.111965	0.0677852	-0.370781	0.737884	1.10847	-0.421236	-0.648119	-0.761908	-0.16458	-0.206354	-0.177244	0.972376	1.01278	-0.0800235	-0.289857	0.884978	0.236339	-0.887026	0.134494	0.372754	0.37663	-1.47022	-1.37297	1.106	0.952215	0.600258	-0.876977	-0.243034	1.05661	-0.287892	-0.780691	-1.11046	0.864165	-1.02767	0.0700468	0.221342	0.445114	0.337262	-0.287668	-0.332516	-0.235521	0.635658	0.127544	-0.371256	-0.0382223	1.05684	-0.58382	1.26721	0.821368	-1.30719
-0.0227718	-0.688354	-0.274936	1.0905	-0.0797658	0.923399	0.751818	-1.12762	-0.16458	-0.0870167	-0.177244	0.972376	-0.16784	-0.671438	-0.291077	0.25199	-0.00188732	-0.00875766	0.0296442	0.148479	0.207984	-0.365611	0.675816	-0.777669	1.71399	0.600258	0.613736	-0.416597	0.33168	1.06055	0.515125	-0.55394	0.659541	0.279263	1.60259	0.894691	1.04969	0.641721	-0.636805	0.1761	2.45834	-0.111037	-0.401414	-0.118946	-0.732229	0.316424	0.89911	0.282615	-0.431982	-0.327778
1.10764	0.136525	-0.86918	0.737884	1.10847	0.923399	0.751818	0.152382	0.137967	-0.564365	0.298859	-0.0869519	1.87174	0.905667	-0.0836912	1.70388	-0.25986	-0.211435	0.912332	0.166421	0.467439	-0.446616	-0.882118	0.540902	1.71399	-0.467967	0.294298	0.38987	0.981614	1.33471	-0.441146	-0.55394	-0.0297163	-0.771518	-0.199383	0.698653	0.519409	0.919101	0.497044	0.310189	0.567458	0.141604	-0.226552	-0.182024	0.212075	-0.0862575	-0.375408	0.342287	-0.733066	-0.189579
0.443433	-0.138435	-0.696657	0.385267	-0.0797658	1.37161	-0.648119	-0.213334	-0.16458	-0.587315	-0.177244	0.972376	-0.127487	0.905667	-0.237855	0.0687335	0.77649	1.61266	0.510002	0.292015	-0.0125523	0.569623	0.505084	-0.353843	-1.3331	0.600258	0.507257	-0.246925	0.150448	0.658889	-1.00244	-0.55394	0.174907	1.44971	0.873393	1.0886	1.06733	0.833472	0.366541	0.663908	0.127114	-0.464735	-0.733651	-0.26834	-0.656381	0.00467069	0.818951	-0.754192	-1.24421	-0.201596
0.0143921	-0.688354	-0.313274	-1.20151	-1.268	-0.421236	-0.648119	1.61524	0.591788	0.684085	0.99803	-1.4135	-0.313689	-0.411216	0.0515724	-0.84932	0.499408	-0.346553	0.422221	-0.999812	0.428521	1.51958	0.675816	0.258351	-2.09487	-0.334438	-0.025141	1.64341	-1.64937	-1.31756	-0.642101	-0.776547	-0.0512556	1.56563	-0.777793	-0.0514068	0.135863	0.274321	1.18345	-0.468917	0.17892	-0.329993	0.726446	0.262838	-0.212672	-0.00398913	0.217764	-0.411076	0.86338	-0.309752
-0.425127	-1.30701	-0.0640747	0.561575	-0.673884	-1.31766	-0.648119	-0.396192	0.289241	0.734574	0.711703	-1.14946	-0.471067	-0.671438	-0.199114	-0.51512	-2.29371	-0.853247	0.0296442	-0.632	-0.648217	0.142508	-1.03151	1.67111	0.952215	-0.735023	-0.2381	1.04133	-1.24941	-2.18145	2.04654	2.33995	0.896474	0.466235	-1.18565	-1.1424	-1.94717	-0.00745088	0.0258777	-1.0099	0.165968	-0.487192	-0.423271	-0.404455	-0.167163	0.385703	1.47625	-0.828782	-1.32123	0.531461
1.1071	-0.207174	-0.888349	1.0905	1.10847	0.0269757	-0.648119	0.152382	1.80198	0.87686	0.0891073	0.336143	1.26298	0.905667	0.446843	0.204184	1.42493	-0.481672	1.19031	-0.00402865	0.000420413	0.0835956	0.334351	0.682177	0.190443	0.399966	-0.664018	0.830958	-0.0932776	0.502686	0.390394	0.225183	0.928783	1.58433	0.482843	1.27611	1.21871	0.978383	0.64958	0.781814	0.217773	-0.43105	0.280548	0.375713	0.0414178	0.797045	0.0814943	-0.746733	0.205196	-0.796454
1.65623	0.548965	-1.15672	-1.20151	-0.673884	0.923399	-0.648119	3.44382	-1.37477	-2.1846	-0.177244	0.972376	2.04698	0.905667	-0.212915	4.60898	0.980321	2.86251	1.12447	-2.53386	-2.06225	-0.10787	-1.73578	0.587994	0.952215	0.600258	-0.664018	-0.0946087	1.95652	0.171153	2.01883	0.00257647	-1.6667	-0.0815924	-1.34879	0.873383	0.789656	1.17087	1.47497	0.377234	-0.196668	0.208975	0.158145	-0.0425896	-0.322651	-0.263784	0.354033	0.282615	0.338233	-0.417908
0.609283	-1.71945	-0.696657	1.61943	-1.268	-0.421236	0.751818	-0.57905	0.743062	0.353613	-0.177244	0.972376	0.352142	-0.221963	-0.231815	0.530859	-0.88855	-0.58301	0.678249	-0.945986	-0.920644	-0.00477299	-1.28761	1.52983	0.952215	0.600258	-0.557539	-0.326823	0.706642	-0.173131	1.14571	1.56082	1.35957	1.44597	-0.515778	0.0657901	-0.668377	0.734669	0.100451	-0.970597	-0.287327	-0.268237	-0.270267	-0.165425	-0.0609766	-0.00398913	1.87704	-0.664684	-0.873105	-0.0213363
0.811311	-0.619614	-0.715826	0.737884	0.514352	0.923399	0.751818	-0.0304763	0.743062	0.243455	0.192318	0.177085	0.48992	-0.221963	0.074153	-0.387637	1.01918	0.666834	0.836743	0.77645	0.246903	1.51222	1.3374	-0.495118	-0.571329	-1.20237	-0.876977	0.301293	-0.205766	1.20082	-1.0648	-0.442637	0.562615	0.729865	0.725083	1.05024	0.913171	0.847378	0.480095	0.75176	0.153017	-0.678077	0.490383	0.146643	-0.00409086	0.424672	-0.920485	-0.209682	1.12245	0.363218
-0.524708	-1.30701	0.0701094	0.737884	-0.0797658	-0.421236	-0.648119	-1.12762	0.289241	0.913579	0.711703	-1.14946	-0.861342	-1.06571	-0.221875	-0.88606	0.593043	-0.684349	-0.0776438	0.148479	0.532303	0.422342	0.611791	0.540902	0.190443	-1.13561	0.294298	0.949758	-1.64937	-0.759689	-1.00936	-0.887851	1.15495	0.585897	0.665759	0.0934911	0.445114	-1.54951	-0.363936	-0.755591	-0.235521	-0.88019	-0.882284	0.594825	2.00587	-0.250794	0.28189	-1.53739	-0.109892	0.946059
0.193853	-0.138435	-0.40912	-1.37782	-1.268	0.0269757	-0.648119	1.98096	0.591788	0.541798	0.99803	-1.4135	-0.299277	0.905667	0.0986136	-0.784251	0.581577	0.227699	0.510002	-1.41248	-0.28498	1.57113	2.04168	-0.871853	-1.3331	-0.134146	-0.876977	1.6455	-1.67437	-0.823445	-1.0648	-1.11046	-1.12822	1.42727	-0.809927	0.133977	0.271451	0.39508	1.55971	0.0882478	0.0235042	0.461616	0.494754	-0.255061	-0.0382223	-0.142546	-0.463583	0.282615	0.604307	0.12888
0.0580037	-1.99441	-0.40912	1.61943	-0.673884	0.0269757	-0.648119	-1.12762	1.19688	1.30831	0.139048	0.177085	-0.373066	0.905667	-0.177754	-0.772742	1.12173	-0.718128	0.510002	-0.793479	-0.985508	1.40912	0.633133	0.635085	-0.571329	-0.401202	-0.131621	0.0906243	-0.605726	-0.574795	-1.16181	-1.11046	1.18725	1.43662	0.596548	0.459998	0.332744	0.234067	0.0750281	-0.79027	-0.611109	-0.285079	-0.571904	-0.211903	-0.170956	1.88818	0.105542	-0.0232059	-0.635038	0.008707
1.33966	-0.0696946	-0.984195	0.208958	-0.0797658	2.71625	-0.648119	0.335239	0.743062	-0.206354	0.931442	-1.4135	-0.0208386	-0.411216	0.600327	-0.49166	1.50264	4.82172	1.19031	0.902045	0.934458	1.98352	3.04473	-1.57823	-2.85665	0.600258	-0.2381	2.00969	-1.56813	1.41759	-0.919281	-0.665244	-0.385115	2.41448	1.61494	1.9175	1.28186	0.973992	1.37497	3.67167	-1.20687	-0.801591	-0.410157	0.133363	-0.489516	-0.138216	-0.479614	-0.29919	-0.431982	-0.375848
0.345553	-0.550874	-0.63915	1.44312	0.514352	-0.421236	-0.648119	-0.57905	0.289241	-0.0594773	0.265565	-0.0869519	1.42785	0.0303739	-0.102012	0.390539	-0.228012	-0.58301	0.595345	0.345841	0.908512	0.0835956	-1.1809	0.964728	0.952215	0.266438	-0.557539	0.454507	0.444168	-0.514227	-0.191684	-0.442637	0.831856	-0.788346	-0.15489	0.295922	0.155365	0.536331	0.246207	-0.776398	-0.261424	-0.172794	0.0357415	0.22632	0.534428	-0.263784	0.097526	-0.61247	-0.403974	0.30914
1.13459	-0.000954721	-0.888349	2.50097	2.89082	-0.421236	0.751818	-0.57905	1.19688	0.399512	0.139048	0.177085	1.19322	-0.0800235	0.291179	0.16833	0.288571	0.666834	1.05376	0.498349	0.830676	0.267697	1.18801	-0.495118	0.190443	0.333202	-0.131621	0.688217	-0.0745295	1.0223	-0.752973	-1.11046	0.70262	0.969189	0.364195	0.849944	0.510122	0.936666	0.524161	-0.300149	2.12161	0.169675	0.65213	0.365754	-0.899094	0.935602	-0.255171	-0.0977963	0.0861629	-0.387865
-0.740079	0.892664	0.395985	0.0326497	2.29671	-0.869448	-0.648119	-1.12762	0.289241	1.34044	0.265565	-0.0869519	-0.739129	0.905667	-0.280836	-1.05471	0.547181	-0.887026	-0.309288	2.28358	1.34959	0.223512	-0.113822	0.870544	-0.571329	-0.20091	-0.557539	0.0612982	-1.17442	-0.233699	-1.00244	-0.55394	1.40265	0.193256	0.616323	-0.375296	-0.06659	-0.480241	-0.933403	-0.110575	0.347286	-1.34617	0.945024	-0.689963	-0.743606	-0.904611	-2.88437	0.312451	-1.85338	-0.219622
-1.20619	-0.344654	1.14358	-0.319967	-0.0797658	-0.421236	-0.648119	-1.12762	-0.315854	1.1752	-0.177244	0.972376	-1.07003	-1.06571	-0.341898	-1.05338	-0.0853304	-0.887026	-1.01154	0.973813	0.0912296	-0.372975	-0.135163	0.49381	0.190443	-1.13561	-0.2381	-0.829855	-0.474489	-0.759689	-0.974717	0.670397	0.821086	-1.08376	0.673175	-0.724756	-0.116739	-1.69662	-1.61812	-0.739408	-0.352083	0.512145	-1.31507	-0.294899	1.61147	-0.536568	-0.0948541	-0.597552	-1.18119	1.22847
-1.5464	2.06124	2.38958	-0.848893	1.10847	-1.31766	-0.648119	-0.396192	-0.467127	1.88205	0.488634	-0.618207	-1.55023	-1.72021	-0.349178	-1.22734	-2.17077	-1.05592	-1.55529	-0.515377	0.37663	-0.866366	-1.7998	1.81238	0.952215	-5.47527	-0.131621	-0.337895	-1.81185	-1.16773	0.972472	-0.55394	0.0887499	-1.93448	-1.01756	-2.34633	-2.04933	-1.88544	-1.17407	-0.764839	1.11141	1.44973	-2.04074	-0.0591889	-0.121655	0.0349801	-0.439535	2.00565	3.54513	-0.063397
-0.298501	0.342745	-0.0640747	-1.73043	-0.673884	-1.31766	-0.648119	2.16382	0.743062	1.42306	-0.177244	0.972376	-0.33156	-0.671438	-0.294217	0.157263	-1.91025	-1.05592	0.0296442	-3.09903	-2.49035	-0.512892	-1.11687	1.81238	1.71399	0.600258	-0.876977	-0.398343	-0.0245346	-2.18145	-0.704467	-0.22003	-1.11745	0.701819	-2.78492	-1.85198	-2.88607	0.200401	0.939397	-0.845755	0.373189	0.411088	-0.117263	-0.348017	-0.254388	-0.419661	0.321969	0.178188	-0.235927	-0.153527
-1.07088	-0.138435	0.875214	-0.672584	-0.673884	-0.869448	-0.648119	-0.213334	-0.16458	1.22569	-0.177244	0.972376	-0.988167	-1.06571	-0.336318	-0.833827	-1.28793	-0.887026	-0.853044	-0.443609	-0.168225	-0.4908	-0.583336	0.729269	0.190443	0.600258	-0.876977	-0.668861	-0.56198	-1.55345	-0.822268	0.559093	-0.0620252	-0.674293	-1.40317	-1.8328	-2.21928	-1.49901	-0.32326	-0.852691	0.554507	0.635658	-0.466987	-0.294899	0.655784	0.294775	0.834983	0.663026	-0.656044	0.435322
-0.443216	-1.58197	0.0317711	0.561575	-0.673884	-1.31766	-0.648119	-0.396192	0.894335	1.65255	0.525257	-0.618207	-0.637092	0.905667	-0.132432	-0.895356	-2.47269	-0.988365	0.134494	-0.596116	-0.246062	0.959917	-0.305896	1.38855	0.952215	-1.06884	-0.131621	0.866269	-1.56188	-2.18145	-0.912352	-0.55394	0.971861	0.163341	-1.0225	-1.15306	-1.93974	-0.451698	0.142822	-0.972909	0.619263	-0.257008	-0.432014	-0.653445	-0.0571843	-0.735744	-0.0788224	-0.85116	-0.803085	-0.045371
-0.704079	-0.275914	0.242632	-0.143659	-0.0797658	0.0269757	-0.648119	-0.761908	-0.16458	0.532618	-0.177244	0.972376	-0.904001	0.905667	-0.326198	-0.964851	0.413417	-0.447892	-0.436083	0.516291	-0.466598	0.613807	0.441059	-0.0242	-2.85665	0.600258	1.14613	-0.724221	-0.155771	-0.342085	-0.898493	0.336487	0.444148	0.277393	1.0217	0.272483	0.768296	-1.16528	-0.404612	0.28707	-0.390937	-0.874576	0.34175	0.495229	2.02863	-1.09946	-0.519693	0.0364664	-0.298944	1.30658
-1.29521	0.686444	1.20109	-0.672584	-0.0797658	-0.869448	-0.648119	-0.761908	-1.07222	-0.412899	-0.177244	0.972376	-0.788706	0.905667	-0.353978	-0.220759	-1.53571	-0.751908	-1.36022	0.229218	-0.194171	-1.87524	-1.82115	0.776361	0.952215	0.600258	-0.876977	-1.11085	0.706642	-1.24105	0.293381	1.67213	-0.126643	-1.50258	-0.950821	-1.73904	-1.93417	-1.00939	-1.10967	-0.642309	-0.365034	0.972514	-1.10086	-0.663404	-0.159579	-0.0299686	0.313954	0.00663026	-2.68661	-0.477995
-0.524708	-1.30701	0.0701094	0.737884	-0.0797658	-0.421236	-0.648119	-1.12762	0.591788	1.40011	-0.177244	0.972376	-0.754694	0.905667	-0.303917	-0.926341	0.628076	-0.887026	-0.0776438	-0.811421	-1.78982	0.901005	0.334351	0.823453	-0.571329	-0.601495	-0.557539	-0.556943	-0.330754	-0.759689	-1.16181	-1.11046	1.42419	0.520457	0.564414	0.0359581	0.430255	-1.08916	-0.460542	-0.658492	-0.235521	-0.47035	-0.348955	-0.0259902	1.03502	-0.692445	-0.150965	-0.433453	0.0511532	0.765799
-0.317844	0.411485	-0.0640747	-0.496276	0.514352	-0.421236	-0.648119	0.152382	-0.16458	0.0460901	0.931442	-1.14946	-0.419761	0.905667	-0.216555	-0.859058	0.0165848	-0.0763168	0.0296442	0.00494237	0.51933	1.46804	0.825207	-0.353843	-1.3331	-0.801787	0.0813385	0.389271	-0.849451	-0.514227	-0.0808121	1.00431	-0.309727	-0.446187	-0.627011	-0.452007	-0.139956	0.188691	0.403827	-0.346387	0.580409	-1.69987	1.12426	-0.152145	-0.603288	0.429002	-1.55374	-2.0819	0.54129	0.4894
1.0454	0.342745	-0.926687	0.561575	0.514352	-0.421236	-0.648119	0.883813	0.743062	-0.0411178	-0.177244	0.972376	1.42266	0.0303739	-0.145933	1.61048	1.13893	-0.0763168	0.983045	-0.569203	-0.375789	-0.534984	-0.305896	0.305443	0.952215	0.600258	-0.557539	0.0274835	1.04411	-0.00736444	0.57749	-0.108727	-0.266649	1.66472	-0.641842	0.664559	0.748794	0.98497	1.02922	0.208466	0.230725	0.652501	0.0313699	-0.467532	0.143812	-0.0516182	-0.96858	-0.269354	1.15746	0.44734
-0.559902	0.274005	0.0892786	0.0326497	-0.0797658	-0.421236	-0.648119	-0.213334	-0.618401	-0.412899	0.56188	-0.618207	-0.0554272	0.905667	-0.307137	-0.101244	-0.34394	-0.515451	-0.309288	0.42658	0.350684	-0.277243	-0.711385	0.399626	0.952215	-0.134146	0.0813385	-0.26458	0.337929	-0.759689	1.60999	1.44952	-0.245109	-1.14546	-0.67892	-0.737541	-0.866186	0.0642728	-0.230043	-0.429615	-0.157814	-0.099809	-0.462615	0.508508	-0.629835	-0.107907	0.939189	-0.664684	-1.16719	0.261071
0.815967	-0.825834	-0.658319	0.561575	0.514352	-0.869448	2.15176	0.152382	1.04561	0.693265	0.488634	-0.618207	0.704946	-0.221963	0.146955	0.156378	2.35915e-05	-0.684349	0.758715	-0.19242	0.104202	0.422342	-0.0284554	0.776361	0.952215	0.600258	-0.557539	1.24182	-0.630724	0.840594	2.49696	0.893004	0.842626	0.511108	-0.636898	0.1148	-0.0563745	0.852501	0.585176	-0.339452	0.127114	0.293189	0.289291	-0.03263	-0.292312	-0.315743	0.66665	0.431796	-0.249931	0.206993
0.247226	0.205265	-0.543304	-0.672584	-1.268	0.923399	-0.648119	1.06667	-0.618401	-0.986635	0.56188	-0.618207	1.32005	0.905667	-0.234295	1.30372	-1.3236	-0.312774	0.329563	-1.42145	-0.80389	-0.115234	-2.33334	1.52983	0.952215	0.199674	-0.451059	0.316255	0.644148	-0.0233035	2.08812	1.44952	-1.05283	-0.859395	-1.47979	-0.53511	-1.4949	0.455825	0.275019	-0.755591	0.528604	0.427931	-0.676821	0.017168	-0.189918	-0.402341	1.07546	0.670485	-0.922118	0.273088
-0.529723	-0.688354	0.242632	-0.319967	-0.673884	-0.421236	0.751818	-0.57905	-0.315854	0.261815	-0.177244	0.972376	-0.482597	-0.671438	-0.323997	-0.576206	-0.278969	-0.414112	-0.436083	0.830277	0.298794	-0.291971	0.291668	-0.118384	0.190443	-0.20091	0.720216	-0.770305	0.350428	0.0340772	-0.884634	-0.442637	0.659541	-0.446187	0.129371	-0.241053	0.112646	-0.0689283	-0.518166	-0.639997	-0.429791	-0.526492	-0.0691757	-0.0791081	-1.38073	1.1521	-0.0708066	-0.828782	-0.10289	-2.31665
1.15304	0.411485	-0.86918	-1.0252	0.514352	0.923399	0.751818	1.7981	0.137967	-0.564365	0.298859	-0.0869519	1.23992	0.905667	-0.00474911	0.595928	0.93	1.34242	0.912332	-1.16129	-0.972535	1.49749	1.05996	-0.918944	0.190443	-0.0673822	-0.2381	0.351866	0.450418	1.20082	-0.683678	-0.55394	-0.869749	0.264305	-0.431736	0.837158	0.798943	1.09475	1.18684	1.56786	0.606312	0.175289	0.486011	-0.00607105	-0.303689	-0.311413	-1.77016	0.267697	0.86338	0.555496
1.90491	0.0677852	-1.13755	1.0905	1.70259	1.81982	-0.648119	0.883813	1.95325	0.431641	0.335482	-0.30009	1.33734	0.0303739	1.33095	0.659227	1.53703	0.261479	1.55606	0.0587685	1.09013	0.422342	0.31301	0.587994	0.190443	0.13291	-0.770498	1.61378	-0.643222	1.35383	-0.475793	-0.442637	0.454918	-0.264825	0.527336	1.67245	1.26421	1.35823	1.12752	1.83372	0.243676	-0.633163	0.0707139	0.355794	-0.315067	-0.194505	1.64458	-0.895914	0.618311	-0.772419
-1.35781	1.3051	1.20109	-1.55413	-0.673884	-0.421236	-0.648119	-0.0304763	-1.97986	-2.70784	-3.50663	-2.20879	-1.04178	0.905667	-0.360738	0.946506	-0.65733	0.261479	-1.76743	-0.533319	-0.583353	-2.14771	-1.54371	-1.62532	-0.571329	0.600258	3.59516	-1.68959	2.00026	-1.02747	-0.579736	-0.999154	-2.54981	-1.0445	-0.382299	-0.850476	0.0550675	-1.8547	-0.506303	-0.797205	-1.50475	-1.11037	0.402952	0.120084	2.20308	-2.33781	-1.16096	-1.5001	0.695333	1.95551
-0.676229	0.755184	0.108448	-0.496276	0.514352	-0.869448	-0.648119	-0.213334	-1.07222	-1.08761	-0.177244	0.972376	-0.0133444	-0.411216	-0.339878	0.343176	0.26564	-0.177655	-0.567755	-0.36287	-0.816862	-1.2272	-1.41566	0.305443	-0.571329	0.600258	-0.025141	-0.895988	1.29408	-0.957333	0.30724	0.893004	-0.482042	-0.973448	-0.807455	-0.656569	-0.154815	0.0613453	-0.243602	-0.785646	-0.403888	0.58513	0.927538	-0.03263	-0.902886	-1.16441	1.33196	0.0513845	1.11545	0.0207243
0.274091	-0.482134	-0.61998	0.561575	-0.673884	0.0269757	-0.648119	0.152382	-0.16458	-0.504697	-0.177244	0.972376	0.933807	0.905667	-0.242615	1.29	0.772668	-0.481672	0.422221	-0.36287	0.37663	-0.748542	-1.24492	1.01182	0.952215	0.600258	-0.451059	0.0418473	0.650397	-0.574795	-0.288697	0.670397	0.131829	-0.0348495	-0.604764	0.174464	0.12379	0.650504	0.288578	-0.110575	-0.235521	-0.0212094	0.276177	-0.0459094	-0.0458071	0.0955989	0.594508	-0.388699	-0.0188664	0.4894
-1.2593	0.0677852	1.54614	-1.20151	-0.0797658	-0.869448	0.751818	-0.761908	-1.07222	-0.206354	-0.177244	0.972376	-1.198	0.905667	-0.355898	-0.609404	-0.307633	-0.650569	-1.55529	1.12632	0.649058	-1.21984	-0.946142	-0.259659	0.190443	0.600258	3.3822	-1.1671	0.0442085	-0.154004	1.26351	0.225183	-0.0943342	-1.1922	-0.137587	-1.17863	-0.182675	-1.87007	-1.60456	-0.871186	-0.572255	-1.6325	-0.0822904	-1.666	3.73141	-3.69307	0.9953	-0.112714	-0.35496	2.46024
-0.556499	0.136525	0.242632	0.385267	1.10847	-1.31766	0.751818	-0.944766	-0.16458	0.532618	-0.177244	0.972376	-0.675716	-0.671438	-0.319137	-0.634193	-1.54335	-0.447892	-0.436083	0.884103	0.23393	-0.10787	-0.0711385	0.0228919	-0.571329	0.600258	-0.025141	-0.583277	-0.205766	-0.0679329	-0.739114	-0.776547	0.810317	0.163341	-0.083207	-0.722625	-1.31753	-0.206521	-0.840186	-0.919735	-0.662914	-1.78409	0.180003	0.95669	0.0452102	2.35148	0.546413	-0.977963	0.2192	-0.279709
0.680028	0.686444	-0.562473	0.737884	-0.0797658	-1.31766	2.15176	-0.761908	0.591788	0.413281	0.215624	-0.0869519	-0.190323	0.905667	-0.151013	0.00941858	1.21027	0.261479	0.510002	0.821306	1.12905	0.422342	1.08131	-0.636394	0.190443	-0.467967	-0.131621	0.50089	-0.793207	1.72362	-0.718326	0.670397	0.885704	0.823351	1.58281	1.41462	1.58925	0.7859	-0.185978	0.363362	-0.390937	-0.318765	0.311149	-0.26834	-0.516063	-0.692445	1.72474	-1.61944	0.142179	-1.37329
0.712177	1.58006	-0.715826	1.0905	3.48494	0.923399	-0.648119	-0.213334	0.894335	0.408691	0.172342	0.177085	0.502603	0.905667	0.154195	-0.345586	0.249079	0.362818	0.836743	1.40442	1.33661	0.78318	0.0995939	0.258351	-0.571329	-2.60442	-0.664018	0.4177	-0.324504	1.28689	-0.898493	-1.11046	0.379531	-0.0759833	0.992042	1.05451	0.551913	0.839327	0.315696	1.81523	-0.559303	-0.0717377	0.564699	-0.497411	-0.808077	-0.0256387	-1.19302	-0.30665	0.982413	0.243045
2.66744	-0.275914	-1.2909	1.44312	-0.0797658	2.71625	-0.648119	1.7981	2.10452	0.110349	0.808255	-1.14946	1.81524	0.905667	5.23619	0.721641	1.41155	2.38959	1.92425	-0.676855	-0.272007	1.12193	-0.156505	0.729269	-0.571329	0.333202	-0.770498	3.15969	-0.980688	1.41759	-0.912352	-0.55394	0.228755	2.13963	-0.266123	1.34643	0.574201	1.47313	1.69869	1.66496	0.593361	-0.0773519	-0.16535	0.0337673	0.102096	0.125908	0.161653	0.148352	-0.116894	0.158924
-1.17799	0.342745	1.39278	-1.73043	-0.673884	-1.31766	-0.648119	0.883813	-1.07222	0.821782	2.48627	-1.14946	-1.39689	-1.72021	-0.317017	-1.23221	-1.35991	-0.853247	-0.853044	-1.91486	-2.37359	0.864184	1.93497	-0.165475	0.952215	0.600258	0.613736	-0.484526	-1.19317	-2.18145	-0.475793	0.225183	-1.80671	-0.315307	-2.10517	-2.31863	-2.57775	-1.88544	0.437724	-0.880433	0.450896	0.00124761	-0.126006	1.96925	-0.121655	1.71932	-1.36136	-0.515503	0.485274	-0.063397
1.96106	0.342745	-1.11838	-1.37782	-0.0797658	0.475187	-0.648119	3.9924	2.2558	0.674905	0.535245	-0.618207	0.88423	-0.0800235	2.21221	0.232071	0.741457	0.464156	1.61214	-1.55602	-0.168225	1.71841	1.05996	0.211259	-0.571329	0.0661459	-0.770498	2.17846	-1.16817	0.0277015	0.0716369	-0.776547	-1.09591	1.63481	-1.37598	0.596372	0.141435	1.27186	2.26476	0.25008	0.722873	0.231432	0.0269984	-0.248421	-0.0268452	-0.0819276	0.738793	0.103598	0.191192	-0.00931899
-0.326262	0.205265	-0.159921	-0.496276	-0.0797658	-0.869448	-0.648119	0.518097	-0.16458	0.0460901	-0.177244	0.972376	-0.232982	0.905667	-0.296657	-0.0817671	0.813434	-0.414112	-0.0776438	-0.874218	-0.375789	-0.446616	-0.305896	0.399626	-0.571329	0.600258	-0.876977	-0.325925	-0.0120358	-1.24105	-0.163966	-0.22003	-0.697435	-0.618201	-1.24003	-0.641653	-0.182675	0.288226	0.364846	-0.5822	0.0882606	-0.285079	0.437924	-0.0691485	-1.13801	-0.887291	0.097526	-0.493126	0.47127	-1.27715
0.0415262	-0.894574	-0.294105	0.208958	-0.673884	-0.869448	0.751818	0.335239	0.289241	0.422461	0.265565	-0.0869519	0.119822	-0.411216	-0.230875	-0.00961532	-0.207629	-0.819467	0.234467	-0.461551	0.947431	-0.152054	-0.754068	1.20019	0.952215	0.266438	-0.34458	0.0717718	-0.0557814	-0.370775	-0.25405	-0.22003	0.250295	-0.605113	-1.21531	-0.665092	-0.904262	0.582439	0.393658	-0.707042	0.48975	0.0573902	0.700217	-0.112307	-0.773945	0.0912689	0.249827	-0.0828782	1.08744	-0.934653
-1.54703	-1.03205	1.96786	-0.496276	-1.268	0.0269757	-0.648119	-1.31048	-1.07222	0.0460901	-0.177244	0.972376	-1.44762	-1.72021	-0.357898	-1.08835	-0.67835	-0.684349	-1.76743	0.614972	1.47931	-1.18302	-0.00711385	-0.54221	-0.571329	0.600258	2.10445	-1.22875	-0.124524	-0.823445	-0.371851	1.33822	0.293373	-1.23334	1.87943	-0.475446	0.264021	-1.88544	-2.06895	-0.293214	-1.77672	0.186518	2.98654	4.93721	-0.121655	2.12633	-1.9385	1.56557	3.8182	-0.063397
0.964892	-0.0696946	-0.86918	-1.0252	-1.268	0.923399	-0.648119	2.16382	0.440514	-0.261432	0.23893	-0.0869519	0.615016	-0.221963	0.0160314	0.722968	0.980321	1.27487	0.912332	-1.3138	0.324739	0.392886	0.761182	-0.683485	0.190443	0.600258	-0.2381	0.649316	-0.262011	-0.0233035	0.120143	-0.887851	-1.03129	0.814002	-0.698694	0.685868	0.582559	1.10134	1.40717	0.828052	0.062358	0.242661	0.0269984	0.017168	-0.891509	0.0609596	-0.503662	0.692862	-0.109892	-1.27114
-1.97723	1.6488	4.09563	-1.55413	-1.268	0.0269757	-0.648119	-0.944766	-1.97986	-2.70784	-3.50663	-2.20879	-1.85058	-3.0371	-0.363599	-0.566025	-1.19621	-0.380333	-3.24508	1.34162	0.441494	-3.14922	-0.860776	-3.4619	0.952215	0.600258	-0.876977	-2.04689	1.52531	-0.823445	-0.434216	-0.442637	-2.6252	-2.48044	2.67289	-0.893093	0.231517	-1.88544	-3.06721	-0.475853	-2.35953	5.19443	0.193117	-0.0591889	-0.121655	0.0349801	-1.11287	2.6173	0.177188	-0.063397
0.462329	-0.757094	-0.600811	0.561575	-0.0797658	-0.421236	-0.648119	0.518097	1.34816	1.37257	0.655103	-0.30009	0.204564	-0.411216	0.232917	-0.287156	1.20644	-0.988365	0.836743	-0.748624	-0.492544	0.414978	-0.00711385	1.43565	0.952215	0.600258	-0.557539	0.938387	-0.949441	-0.759689	0.535913	0.559093	0.756468	0.883182	-0.775321	-0.0450142	-0.106523	0.761017	0.752965	-0.33714	0.709922	0.972514	-0.226552	-0.294899	-0.379537	-0.891621	-0.191044	1.41639	-0.242929	-0.465978
-1.15202	-0.825834	1.54614	-1.37782	-1.268	0.475187	2.15176	-0.944766	-1.97986	-2.70784	-3.50663	-2.20879	-1.34731	-1.72021	-0.361758	-0.346471	-0.808928	0.430377	-1.99908	1.18015	-1.36172	-1.57331	0.611791	-2.8968	-2.09487	0.600258	-0.876977	-1.82066	1.94402	1.14981	-1.16181	-1.11046	-0.503581	-1.3717	2.663	0.0572666	0.669856	-1.88544	-1.89777	-0.20305	-4.79437	0.433545	1.82808	4.52887	-0.121655	2.98798	-0.696042	1.65508	4.20331	-0.063397
-0.18289	1.44258	-0.370781	-1.37782	-0.0797658	0.475187	-0.648119	0.883813	-1.97986	-2.70784	-3.50663	-2.20879	0.783347	-0.221963	-0.342618	4.68689	0.0630836	1.91668	-0.309288	-2.19296	-4.0341	-1.94152	-0.241871	-2.61425	1.71399	0.600258	-0.876977	-0.927409	2.25649	0.0277015	-1.16181	-1.11046	-2.67905	0.922446	-0.896441	-0.0279674	0.42004	0.27798	0.732627	-0.041218	0.191871	1.5171	0.219347	-1.15142	-0.189918	-2.11699	-1.60985	2.46066	-1.04115	0.411288
0.678148	-0.482134	-0.696657	0.385267	-0.0797658	-0.421236	0.751818	0.700955	0.591788	0.183787	-0.177244	0.972376	0.514709	-0.221963	-0.207154	0.458707	1.01026	-0.447892	0.678249	-0.640971	0.000420413	0.40025	-0.988826	1.01182	0.190443	0.333202	-0.131621	-0.353157	0.856627	0.196656	1.20115	0.11388	0.196446	0.438189	-1.06205	-0.0556685	-0.112095	0.631475	0.846181	-0.309397	0.658117	-0.184023	-0.458244	-0.128906	0.136227	-0.354712	0.594508	0.0663026	-0.810087	0.134889
0.239525	0.0677852	-0.543304	-0.672584	-0.673884	-0.869448	0.751818	1.24953	-1.07222	-1.50988	-0.177244	0.972376	1.19553	0.0303739	-0.305197	2.17264	0.0879255	0.362818	0.134494	-1.34071	-0.674162	-0.866366	-1.28761	0.258351	0.952215	0.600258	-0.451059	-0.482132	1.6503	-0.370775	2.23364	0.893004	-0.934367	-0.749082	-1.87529	-0.68427	-0.972985	0.538527	0.591955	-0.642309	0.127114	-0.20648	0.101315	0.106804	-0.390914	0.277455	0.418159	-0.291731	-0.0468742	-0.688298
-0.542439	0.0677852	0.242632	0.737884	1.10847	-0.421236	0.751818	-1.31048	-0.16458	0.532618	-0.177244	0.972376	-0.45262	0.905667	-0.325598	-0.452264	0.352905	-0.718128	-0.436083	0.489378	0.0652841	-0.424524	0.206302	-0.212567	0.952215	0.600258	1.35909	-0.706566	0.33168	0.553691	-1.11331	0.00257647	0.853395	-0.287261	1.11811	0.0977528	0.443257	-0.281904	-0.936792	-0.0574012	2.4713	1.33744	-0.0560611	-0.842677	-0.656381	-2.45039	-2.07477	-0.866078	0.751348	0.17695
-0.00459283	0.411485	-0.274936	0.737884	1.10847	0.475187	0.751818	-0.944766	-0.16458	-0.0870167	-0.177244	0.972376	-0.149393	-0.411216	-0.294877	-0.203496	0.60196	-0.0425372	0.0296442	1.02764	-0.103362	-0.129962	0.0569108	-0.212567	-0.571329	0.600258	0.720216	-0.473753	0.300433	1.09562	-1.04401	-0.55394	0.368761	0.82709	0.838788	0.430166	0.480404	0.261879	-0.363936	0.365674	2.27703	0.237046	-0.471358	0.355794	-1.0963	-1.27265	-1.55374	0.31991	0.527286	-0.520056
-0.452708	-2.13189	0.0892786	0.561575	-1.268	0.0269757	0.751818	-0.944766	-0.315854	0.0965789	-0.177244	0.972376	-0.202429	0.905667	-0.318977	-0.474839	0.439533	-0.414112	-0.309288	0.668798	0.75284	-0.520256	0.377034	0.0228919	-0.571329	-0.000618186	-0.025141	-0.753547	0.650397	0.148838	-0.316415	-0.331334	1.42419	-0.113378	0.781936	0.197903	0.565843	0.222358	-0.69782	-0.577576	-0.0671548	0.405474	0.105686	0.130043	0.0300406	0.186527	-0.832311	0.804748	0.100167	1.00615
-1.00829	-0.825834	0.817707	0.208958	-0.0797658	-1.31766	-0.648119	-0.57905	0.137967	1.57452	0.774961	-1.14946	-1.05677	-1.06571	-0.282716	-1.12642	-1.35481	-0.988365	-0.567755	0.489378	0.402575	0.238241	-0.113822	1.24728	0.190443	0.600258	-0.025141	0.720536	-1.91809	-1.80848	0.362676	0.336487	0.928783	-0.236779	-0.698694	-1.46842	-1.82552	-1.54658	-0.6385	-0.871186	0.0882606	-0.897033	-0.445129	0.0935249	1.16776	0.710446	-0.591836	0.640649	-0.263935	0.717729
0.543373	-1.23827	-0.773334	1.61943	-0.673884	-0.869448	-0.648119	-0.213334	0.743062	0.243455	-0.177244	0.972376	0.700334	0.905667	-0.208094	0.684901	-1.24589	-0.481672	0.758715	-1.21512	-1.28388	-0.0268651	-0.754068	1.106	0.952215	0.600258	-0.2381	-0.217898	0.806632	-1.55345	1.94953	1.89473	0.670311	1.43288	-1.04722	-0.30924	-1.50512	0.653431	0.475011	-0.861938	0.28253	0.175289	-0.410157	-0.397815	-0.0913157	0.203847	1.07546	0.401959	-0.754071	-0.315761
-0.801512	0.205265	0.261801	-0.672584	-0.673884	-0.869448	-0.648119	0.152382	-1.07222	-0.986635	-0.177244	0.972376	-0.637092	0.905667	-0.345398	0.0178289	-0.519744	0.0588015	-0.706742	-0.71274	-0.0644433	-0.777998	-0.391262	-0.54221	-0.571329	0.600258	2.21093	-1.07434	1.01911	-1.55345	0.411182	1.22691	-1.47285	-0.730384	-1.36609	-1.17223	-0.993416	-0.423887	0.16655	-0.850379	-0.377986	-1.22266	0.599671	-0.962192	1.02365	-0.363372	-0.816279	-1.82084	0.569298	1.18641
-0.0906518	-1.30701	-0.17909	0.737884	-0.0797658	-0.421236	0.751818	-0.944766	0.591788	1.00997	0.215624	-0.0869519	-0.575986	0.905667	-0.221975	-0.612503	0.495586	-0.481672	0.134494	0.417609	0.713921	0.348701	0.611791	0.258351	0.190443	-0.601495	-0.2381	0.388374	-1.17442	0.225346	0.0716369	-0.999154	1.72574	0.544763	0.425991	0.136108	0.153508	-0.200666	-0.285973	-0.575264	-0.390937	-0.475964	0.258691	-0.869236	0.0490025	-0.0819276	0.642603	-0.321568	-0.298944	0.134889
0.686028	0.617704	-0.715826	0.385267	1.70259	0.475187	-0.648119	0.518097	1.19688	0.734574	0.139048	0.177085	0.864054	-0.0800235	0.100794	-0.0290919	0.752922	-0.346553	0.836743	-0.0668258	-0.492544	0.289789	0.0142277	0.776361	-0.571329	0.333202	-0.451059	0.511962	-0.199517	0.576006	1.26351	0.225183	0.131829	0.0941611	-0.335334	0.347063	0.00770463	0.681242	0.503823	0.148357	0.528604	-0.155951	-0.904142	-0.0293101	0.758179	0.567559	0.049431	1.37163	-1.19519	0.928033
-0.200711	-0.344654	-0.102413	-1.37782	-1.268	-0.421236	-0.648119	1.61524	0.591788	1.00997	0.99803	-1.4135	-0.554656	0.905667	-0.0337099	-0.928997	0.29303	-0.481672	0.234467	-1.34968	0.493385	1.33548	1.46545	-0.306751	-0.571329	-0.267674	-0.876977	1.6054	-1.89935	-1.31756	-0.815339	-0.776547	-0.772822	0.673774	-1.067	-0.358249	0.0522814	-0.0264796	1.21057	-0.450422	0.269579	0.237046	0.65213	-0.265021	0.0869264	0.0090006	-0.367393	0.0737616	0.870382	0.231028
-0.197755	-0.757094	-0.0640747	-0.143659	-0.0797658	-0.869448	0.751818	-0.213334	0.591788	1.19356	0.215624	-0.0869519	-0.601927	0.905667	-0.234695	-0.567795	0.464375	-0.718128	0.0296442	0.399667	0.623112	0.216148	0.291668	0.540902	0.190443	-0.601495	-0.025141	0.368623	-1.19942	-0.118938	0.903177	-0.442637	1.06879	0.122207	-0.429264	-0.362511	-0.108381	-0.129674	-0.101235	-0.829572	-0.0671548	-0.223323	-0.0997766	-0.962192	-0.311274	-0.4543	0.530381	0.0215483	-0.509003	0.026733
-0.990196	-0.413394	0.817707	-0.496276	-0.0797658	-1.31766	-0.648119	-0.213334	0.289241	1.88205	0.265565	-0.0869519	-0.973755	-1.06571	-0.301337	-1.01089	-1.75992	-1.05592	-0.567755	0.0318554	0.532303	-0.0710494	-0.77541	1.81238	0.952215	-0.334438	-0.664018	0.011025	-1.38065	-1.80848	-0.226332	1.11561	0.584154	-0.506018	-1.29441	-1.77314	-2.17842	-1.53048	-0.558843	-0.996028	0.450896	-0.532107	-0.10852	-0.235142	1.38771	0.0566296	0.867046	-1.01526	0.359239	1.07825
-1.17037	1.51132	1.14358	-0.496276	1.10847	-0.421236	-0.648119	-0.944766	-0.618401	0.46836	0.56188	-0.618207	-1.3525	-5.00848	-0.338818	-1.28577	0.0726382	-0.481672	-1.01154	1.33265	-0.297953	0.356065	1.01728	-0.589302	-2.09487	-1.53619	-0.876977	-0.469264	-1.27441	-0.287892	-0.378781	0.44779	0.907243	-0.709818	1.10822	-0.373165	0.414468	-1.88544	-1.10628	0.381858	0.165968	-4.60805	2.85539	4.7845	-0.121655	2.82344	-2.78818	-1.88051	1.16446	-0.063397
-0.9816	-1.71945	1.08608	0.914192	0.514352	-1.31766	0.751818	-1.31048	0.137967	1.88205	0.298859	-0.0869519	-0.944355	-1.06571	-0.312157	-1.12863	-1.83636	-1.05592	-0.706742	0.937929	1.59607	-0.0489573	-0.818093	1.67111	1.71399	-3.07176	-0.876977	-0.211614	-1.19317	-0.313395	-0.80148	-0.108727	2.38269	-1.67272	-0.0263548	-1.4599	-1.75308	-1.44997	-1.71981	-0.959038	0.153017	0.680572	0.110058	-1.05515	-0.330236	-0.813683	0.530381	1.61032	0.5763	-1.63767
-0.407306	0.411485	0.0892786	0.208958	1.10847	-0.869448	0.751818	-0.396192	-0.315854	0.0965789	-0.177244	0.972376	-0.269877	-0.411216	-0.311257	-0.36639	-0.86116	-0.414112	-0.309288	0.875132	0.610139	-0.321427	-0.412603	0.117075	-0.571329	-0.334438	0.507257	-0.56981	0.150448	0.244473	-0.510441	-0.776547	0.0349017	-0.472363	-0.384771	-0.601167	-0.776104	0.0972071	-0.377495	-0.575264	0.191871	0.62443	0.101315	0.309316	-0.553987	-0.848322	0.241811	0.0812207	-1.86738	-0.664263
-1.28652	1.3051	1.89118	-0.496276	1.70259	-1.31766	0.751818	-1.31048	-0.618401	1.04669	0.56188	-0.618207	-1.46549	-1.72021	-0.346878	-1.26408	-1.8663	-0.887026	-1.36022	2.30152	1.47931	-0.225694	-0.199188	0.164167	0.190443	-2.13707	2.53037	-0.525223	-1.42439	0.101021	-0.39264	0.7817	1.09033	-1.1922	0.510034	-1.47269	-1.57013	-1.88544	-2.27402	-0.880433	-1.19392	-3.56942	-2.28555	6.21868	-0.121655	4.84551	0.442207	-1.45534	1.15746	-0.063397
-0.421545	-1.85693	0.395985	0.208958	-0.673884	-1.31766	2.15176	-0.57905	0.289241	1.34044	0.265565	-0.0869519	-0.461843	-0.671438	-0.278056	-0.635521	-1.42679	-0.988365	-0.309288	0.202305	0.700949	-0.336155	-0.818093	1.20019	0.952215	-0.20091	-0.770498	-0.00692975	-0.818205	0.203031	-1.04401	-1.11046	1.5965	-0.659335	-0.963181	-1.31074	-1.84595	0.40313	-0.430035	-0.739408	0.140066	0.815314	-0.0735473	0.249559	0.2993	0.03931	-1.57778	1.08073	0.394249	0.0928283
1.16226	0.342745	-0.926687	-0.143659	-0.0797658	0.923399	0.751818	1.43239	-0.16458	-0.871888	-0.177244	0.972376	2.02911	0.905667	-0.174914	2.73259	0.443992	0.16014	0.836743	-0.685826	0.23393	-0.807454	-0.882118	0.258351	0.952215	0.600258	-0.770498	0.0457375	1.50656	1.06055	1.80401	0.00257647	-0.708204	-0.573328	-0.389715	0.962879	0.876952	0.816639	0.96143	0.136797	1.90144	0.512145	0.101315	-0.0525492	-0.0533919	-0.411001	0.70673	0.178188	0.25421	0.333175
0.416389	0.686444	-0.543304	0.561575	-0.673884	0.0269757	0.751818	-0.57905	-0.467127	-0.79386	0.488634	-0.618207	-0.0577331	-0.411216	-0.237615	-0.0259933	0.701328	1.5451	0.329563	0.991755	0.687976	0.599079	1.40143	-1.1544	-0.571329	0.600258	0.826695	0.0960107	-0.162021	1.40165	1.11799	0.7817	0.314913	0.273654	1.71629	1.41888	1.52517	0.588294	0.000455096	1.02687	-0.481596	-1.043	-0.160978	-0.314819	-0.220257	0.610858	0.47427	-1.51501	0.121173	-2.10634
1.23668	-1.16953	-0.926687	1.79573	-0.0797658	0.0269757	0.751818	-0.213334	1.49943	0.592287	0.112413	0.177085	1.16209	0.905667	0.272278	0.363095	1.35295	0.19392	1.12447	-0.120652	0.726894	0.223512	0.611791	0.211259	-0.571329	0.266438	0.0813385	0.862378	-0.193268	0.537752	0.189438	-0.55394	0.874935	2.33595	0.11454	0.939439	0.620636	0.908123	0.80381	-0.36257	-0.287327	0.0349331	0.311149	-0.543889	-0.516063	0.0176604	-0.519693	1.33434	0.919395	-1.14496
0.255465	0.892664	-0.294105	-1.37782	-0.673884	2.26803	0.751818	0.883813	-0.16458	-0.206354	0.931442	-1.14946	-0.393819	-0.671438	-0.197994	-0.305747	-0.145206	0.734393	0.234467	-1.02673	-1.40064	1.35021	2.76729	-2.47297	0.952215	-1.20237	1.25261	0.367127	-0.705716	1.62161	-0.226332	-0.665244	-1.84979	-0.292871	0.361723	0.479175	0.480404	0.345312	0.422471	1.92389	2.89869	0.00686187	0.472896	-0.763	-1.21007	-0.419661	1.77284	-0.373781	0.485274	-0.111466
-0.425037	0.136525	-0.0449055	-0.672584	-0.673884	-0.421236	-0.648119	0.518097	-0.16458	0.192967	-0.177244	0.972376	-0.520644	-0.671438	-0.305217	-0.314158	0.549092	-0.312774	-0.189809	-0.775537	-0.0774161	0.260333	0.120936	-0.0242	-0.571329	0.600258	-0.2381	-0.451908	-0.124524	-1.02747	-0.0253761	0.00257647	-0.815901	-0.090941	-1.25239	-0.827037	-0.918192	-0.120159	0.517382	-0.392625	0.114163	0.00124761	-0.506331	-0.308179	0.0262482	-0.0429583	-0.752153	-0.15001	-0.593027	-0.351813
-1.37589	1.03014	1.54614	-1.55413	-0.673884	-0.421236	-0.648119	-0.0304763	-1.07222	-0.206354	-0.177244	0.972376	-1.11845	-1.06571	-0.356038	-0.707673	-0.515285	-0.58301	-1.55529	-0.470522	-0.66119	-1.30085	-0.348579	-0.118384	-0.571329	0.600258	0.507257	-1.22157	0.375425	-1.02747	-0.489652	-0.55394	-1.18207	-1.00336	-0.24882	-0.88457	0.0541388	-1.55976	-0.518166	-0.598383	-0.999647	0.910757	1.05431	-0.709883	-0.572949	1.3989	-1.04874	1.07327	-0.291943	2.64651
-0.183785	0.686444	-0.274936	0.385267	1.10847	0.0269757	-0.648119	-0.57905	-0.16458	-0.0870167	-0.177244	0.972376	-0.0957806	-0.411216	-0.286697	-0.203496	-1.57903	0.126361	0.0296442	0.24716	-1.08929	-0.240422	-0.519311	0.258351	-1.3331	0.600258	-0.451059	-0.425275	0.181695	0.0755187	-0.406498	-0.999154	-0.0727949	0.711168	-0.189496	-0.292193	-1.13179	0.423623	-0.192757	-0.281654	-0.0671548	-0.504035	-1.10086	0.989889	-0.417461	1.84921	-0.607868	-0.15001	-1.49628	-1.76986
1.1705	-0.963313	-0.888349	0.737884	-0.673884	0.923399	0.751818	0.518097	1.19688	0.399512	0.139048	0.177085	1.47915	0.0303739	0.278778	0.26527	0.260544	0.633054	1.05376	-0.147565	-0.181198	0.584351	0.889232	-0.400934	-0.571329	0.399966	-0.34458	0.701684	0.0317098	0.913914	0.217156	-0.55394	0.131829	-0.132075	-0.0609605	0.858467	0.612277	0.736865	0.883468	0.365674	0.256627	0.242661	-0.423271	0.0105283	1.42564	0.0436399	-0.824295	0.230402	-0.922118	2.27397
-1.55536	0.0677852	1.96786	-0.672584	-0.673884	-0.869448	-0.648119	-0.944766	-1.07222	0.0460901	-0.177244	0.972376	-1.19743	-1.06571	-0.357638	-0.774512	-0.912755	-0.819467	-1.76743	0.893074	-0.0903888	-1.65432	-1.7998	0.49381	0.952215	0.600258	-0.876977	-1.22217	0.175445	-1.55345	0.820023	1.89473	-0.245109	-1.44088	-0.271067	-1.55579	-0.967413	-1.6732	-1.60625	-1.05614	-1.23277	-0.16718	-0.0779188	0.335875	0.344809	1.66736	0.049431	-1.38821	-0.438984	3.68601
0.120958	1.71754	-0.466627	-0.319967	2.29671	0.475187	-0.648119	-0.0304763	-0.618401	-0.913197	0.56188	-0.618207	0.800065	-0.221963	-0.248716	0.21348	0.187293	0.464156	0.234467	0.695711	0.350684	0.157236	-0.0284554	-0.306751	0.190443	0.0661459	0.187818	0.0382563	0.656647	0.738584	1.08334	0.11388	-0.643586	-0.756561	0.388914	0.530316	0.501764	0.397275	0.127568	0.95983	-0.170765	0.0237046	-0.974087	0.481949	0.200698	0.212506	-1.16898	0.379582	-0.0818839	-0.099449
0.0314069	-1.37575	-0.294105	1.61943	-0.0797658	0.0269757	0.751818	-1.12762	0.591788	0.840141	-0.177244	0.972376	-0.0283328	-0.411216	-0.220175	-0.438985	0.00384541	-0.447892	0.234467	0.0228844	-0.310925	0.252969	0.59045	-0.165475	0.190443	-0.334438	0.933175	-0.183485	-0.0370333	0.512249	-0.344133	-0.887851	1.23033	0.890661	0.789351	0.398203	0.475761	0.608787	-0.335124	-0.542898	2.44539	-0.189637	-0.292125	-0.0425896	-0.277143	0.615188	-0.327313	0.484009	-0.116894	-0.477995
0.389881	1.71754	-0.61998	-0.319967	2.29671	0.923399	-0.648119	0.152382	-0.618401	-1.05548	0.56188	-0.618207	0.745299	-0.221963	-0.232675	0.426394	0.254812	1.00463	0.422221	0.803363	0.51933	0.171964	-0.049797	-0.400934	-0.571329	0.13291	-0.025141	-0.0197973	0.800382	1.00636	0.771516	-0.22003	-0.675895	-0.726645	0.547111	0.828635	0.636423	0.68417	0.393658	1.60947	-0.377986	0.8097	-0.930371	0.133363	-0.390914	0.186527	-1.05675	1.07327	-0.782079	-1.09689
-1.49231	0.823924	1.54614	-1.55413	-1.268	-0.421236	-0.648119	-0.0304763	-1.97986	-2.70784	-3.50663	-2.20879	-1.18993	0.905667	-0.361558	0.129376	-0.540127	-0.0425372	-1.99908	-1.60984	-2.10116	-2.14771	-1.86383	-0.495118	-1.3331	0.600258	-0.876977	-1.75422	1.94402	-1.31756	-1.16181	-1.11046	-2.03287	-1.57924	-0.715997	-1.12749	0.0244209	-1.84006	-0.885947	-0.769463	-1.36228	-0.829662	-0.226552	0.528427	2.14619	0.701787	0.0173676	-1.18682	0.891388	2.59243
1.11668	0.0677852	-0.965025	1.61943	1.70259	0.0269757	-0.648119	0.335239	0.591788	-0.270612	-0.177244	0.972376	1.11828	-0.0800235	-0.0343099	0.858862	0.977773	0.768172	1.05376	-0.10271	0.156093	-0.0710494	-0.348579	0.446718	0.190443	0.399966	0.0813385	0.0738665	0.969115	0.266788	-0.455005	-0.55394	0.368761	0.737344	-0.0189393	0.930916	0.630851	0.815907	0.858045	-0.307085	0.0364555	-0.262622	0.00951217	-0.457573	-0.00788325	-0.380692	0.137605	-0.321568	0.00213949	-0.471986
-0.299396	0.136525	-0.159921	-0.672584	-0.673884	-0.421236	-0.648119	0.700955	-0.16458	0.0460901	-0.177244	0.972376	-0.347125	0.905667	-0.314037	-0.0233374	0.493675	-0.312774	-0.0776438	-0.963928	-1.08929	0.0320472	0.142277	0.0228919	0.190443	0.600258	-0.876977	-0.735293	0.662896	-1.02747	-0.732185	-0.887851	-0.902058	-0.0198917	-1.35126	-0.765242	-0.913549	0.12575	0.615683	-0.434239	0.101212	0.315646	-0.816711	-0.185344	0.136227	0.996221	-0.655963	0.252779	-0.824091	-0.357822
1.62766	-0.275914	-1.08004	0.914192	-0.0797658	0.475187	-0.648119	1.24953	1.80198	0.47754	0.355458	-0.30009	1.66593	0.117115	1.26548	0.662326	0.861207	-0.0425372	1.44146	-0.210362	1.21986	0.85682	0.248985	0.635085	0.190443	0.266438	-0.664018	1.60959	-0.455741	0.461244	-0.849986	-0.331334	0.207216	0.655076	-0.107925	1.21006	1.02926	1.09182	1.28684	-0.082832	0.256627	0.152832	0.258691	-0.0425896	-0.0533919	-0.0342985	0.51435	0.140893	0.18419	0.0387503
1.45751	0.686444	-1.06087	0.0326497	1.70259	0.923399	-0.648119	1.24953	0.440514	-0.546006	-0.177244	0.972376	1.73915	0.117115	-0.0152294	1.42589	1.32174	0.565495	1.19031	-0.246246	0.272848	0.142508	-0.946142	0.587994	0.190443	0.600258	-0.34458	0.218701	1.07535	0.856533	-0.330274	-0.887851	-0.578969	-0.283522	-0.107925	1.22924	0.921529	1.09914	1.03261	0.333308	-0.131911	0.332489	0.180003	-0.182024	-0.216464	-0.380692	0.434191	0.543681	0.408253	-0.0393623
-0.667722	-0.688354	0.434324	0.208958	-0.0797658	-0.421236	0.751818	-0.944766	-0.618401	-0.128326	0.56188	-0.618207	-0.67514	0.905667	-0.323237	-0.739986	-0.315277	-0.380333	-0.567755	1.20706	1.03824	-0.0636854	0.441059	-0.259659	0.190443	-1.06884	0.400777	-0.488116	0.0504579	0.196656	0.30031	1.89473	0.918013	-1.16977	0.527336	-0.264492	0.117289	-0.423155	-0.784257	-0.547521	-0.0542035	-0.150337	-0.204694	-0.324778	-0.0344299	-0.177186	1.05943	-1.15698	-1.5663	-0.562116
[truncated: 50 more columns]

## Sheet: internal_test_set
MW	Mi	GD	nBM	nN	nO	nHM	nCsp3	Rperim	MCD	RCI	NNRS	MSD	PJI2	Wap	S3K	MAXDP	BAC	MWC01	SIC1	SIC3	SpMax_A	SpMAD_L	AVS_X	ChiA_X	SpDiam_X	VE2sign_X	WiA_Dt	SpMaxA_D/Dt	SM1_Dz(Z)	VE1sign_Dz(Z)	VE2sign_Dz(v)	SpMAD_B(m)	VE1_B(m)	AVS_B(s)	SM2_B(s)	SM6_B(s)	ATS8m	ATS4e	ATSC4e	MATS1m	MATS5v	MATS6v	MATS7v	MATS8v	MATS7e	MATS3i	MATS5i	MATS6i	MATS8i
0.939996	-1.10079	-0.830841	1.61943	-0.673884	1.37161	0.751818	-0.57905	0.289241	-0.334871	0.265565	-0.0869519	0.564286	0.905667	-0.0796511	0.279434	1.16504	0.903291	0.836743	0.632914	0.817703	0.864184	0.355693	-0.0712918	0.190443	-0.401202	0.0813385	0.376703	-0.0432827	1.18807	0.806164	0.44779	1.05802	0.720517	0.910471	1.19727	0.929887	1.05962	0.200446	0.109055	-0.300278	0.500916	-0.309611	-0.444293	0.147605	1.01354	1.00332	0.498927	-0.123896	-1.12092
-0.39047	1.6488	0.0701094	0.0326497	1.70259	0.475187	-0.648119	-0.396192	0.137967	0.674905	0.298859	-0.0869519	-0.548891	-0.671438	-0.249596	-0.900225	-0.240114	-0.447892	-0.0776438	1.26089	1.3885	0.613807	0.0782524	0.305443	-1.3331	-2.67118	-0.025141	-0.0634871	-0.749462	0.576006	0.501266	0.336487	0.00259269	-0.842568	0.987098	0.255436	-0.000653518	-0.112109	-0.262245	1.00376	-0.83128	-0.0885804	0.267434	-0.759681	-1.32763	0.0739493	-0.888422	0.0737616	0.275216	-0.946671
0.946623	0.892664	-0.86918	-0.143659	2.29671	0.0269757	-0.648119	1.06667	0.591788	-0.105376	-0.177244	0.972376	0.927466	-0.0800235	-0.129032	0.505628	1.03574	0.261479	0.912332	-0.784508	-0.116334	0.40025	-0.732727	0.682177	-1.3331	0.333202	-0.2381	-0.160443	0.887874	0.445305	1.01405	0.44779	-0.298958	0.443798	-0.622067	0.560148	0.471118	0.720764	1.01397	0.157604	0.671068	-0.414207	-0.580647	0.00388855	-0.0268452	-0.359042	1.25181	0.782371	-1.23721	0.243045
-1.42927	0.274005	2.23623	-1.73043	-0.673884	-1.31766	-0.648119	0.518097	-1.07222	1.46437	2.48627	-1.14946	-1.64304	-4.35398	-0.330258	-1.33092	-1.27774	-0.988365	-1.17978	-1.96868	-3.13898	0.613807	1.8496	-0.118384	1.71399	0.600258	3.48868	-0.481533	-1.79311	-2.18145	-1.08559	-0.331334	-1.90364	-0.674293	-2.00382	-2.634	-2.65297	-1.88544	0.0174035	-0.959038	0.567458	-0.571406	2.97779	-0.0591889	-0.121655	0.0349801	-1.71405	0.372123	3.53112	-0.063397
2.46103	1.78628	-1.25256	-1.55413	1.70259	4.50909	-0.648119	2.52953	0.743062	-0.642393	-0.177244	0.972376	1.27912	-0.0800235	0.211557	1.53125	0.796873	5.12574	1.55606	-0.963928	0.480412	0.40025	0.547767	-0.54221	-1.3331	0.600258	-0.557539	0.448821	0.469166	2.49826	-1.05094	-0.887851	-1.61286	3.29512	0.77452	2.10928	1.06733	1.54046	1.78173	6.54766	-1.05145	0.180904	0.354865	-0.357977	-0.341613	-0.00398913	0.0333993	0.998683	0.135177	-0.333787
-1.60909	1.58006	1.96786	-1.55413	-0.673884	-0.421236	-0.648119	-0.396192	-1.97986	-2.70784	-3.50663	-2.20879	-0.946084	-1.06571	-0.361898	1.64722	-0.889187	-0.346553	-2.25754	-0.228304	0.298794	-3.42905	-2.73883	-0.259659	0.952215	0.600258	1.14613	-1.67762	1.87527	-1.02747	-0.302556	0.00257647	-2.01133	-1.99618	-0.023883	-1.02947	0.0485667	-1.55976	-1.49948	-0.845755	-1.72492	0.225818	0.263062	-0.195303	-0.720852	1.06117	0.121574	-0.366322	-0.614032	2.17183
-0.703632	-0.0696946	0.242632	-0.319967	-0.0797658	-0.421236	-0.648119	-0.396192	-0.16458	0.532618	-0.177244	0.972376	-0.744894	-0.671438	-0.325078	-0.822761	0.479662	-0.447892	-0.436083	0.444523	0.259875	0.341337	0.270326	-0.165475	-2.09487	0.600258	-0.34458	-0.737388	0.0317098	-0.759689	-1.1341	-0.665244	0.0672106	0.139034	0.245547	-0.10894	0.424683	-0.689557	-0.10632	-0.478165	-0.455693	-0.172794	0.490383	-0.351337	-0.159579	-0.129557	-0.0627907	-0.254436	-0.71206	1.89543
-0.30074	1.03014	0.0701094	1.26681	2.89082	-0.421236	0.751818	-1.12762	0.137967	0.674905	0.298859	-0.0869519	-0.489514	0.905667	-0.254256	-0.799301	-0.270689	-0.684349	-0.0776438	1.844	1.16797	0.0983237	-0.0284554	0.49381	0.190443	-3.07176	0.400777	-0.0180018	-0.655721	1.0223	-0.863845	-0.331334	1.57496	-0.590156	1.25406	0.234127	0.503621	-0.0747833	-1.10458	-0.381066	0.0494067	-1.39109	0.110058	-1.49669	0.796103	-0.0732677	-0.68001	-1.01526	0.373243	0.964085
-0.255785	-0.963313	-0.17909	1.26681	-0.0797658	0.0269757	-0.648119	-0.944766	0.289241	0.569338	0.265565	-0.0869519	-0.0577331	-0.411216	-0.227295	-0.361078	-0.433116	-0.785688	0.134494	0.175392	0.324739	0.275061	-0.455287	0.964728	1.71399	-0.668259	-0.451059	0.203141	-0.499487	-0.342085	-0.856916	0.00257647	1.15495	-0.302219	0.421048	0.104145	0.156294	0.270661	-0.492744	-0.635373	0.0235042	0.500916	-0.0735473	-0.2783	-0.827039	-0.246464	-0.455567	1.7968	0.457266	-0.610186
-0.640229	-0.894574	0.0892786	0.385267	-0.673884	-1.31766	-0.648119	-0.396192	-0.16458	0.353613	-0.177244	0.972376	-0.085404	-0.411216	-0.320017	0.0496996	-2.49817	-0.887026	-0.309288	-1.21512	-1.33577	-1.21984	-0.818093	0.870544	0.952215	0.600258	-0.876977	-0.585371	0.556657	-2.18145	-1.05094	-0.887851	0.282604	0.802784	-1.3389	-1.36614	-2.06697	0.0130416	-0.0215778	-0.961349	0.165968	0.804086	-0.611248	-0.0193505	0.397902	0.0696194	-0.647947	0.909174	-0.754071	0.609574
0.130899	0.548965	-0.543304	-0.672584	-0.673884	0.475187	-0.648119	0.883813	-1.07222	-1.50988	-0.177244	0.972376	1.42208	0.0303739	-0.298517	2.89682	-0.33566	0.633054	0.134494	-0.874218	-0.492544	-1.35239	-1.11687	-0.0242	1.71399	0.600258	-0.451059	-0.389964	1.6503	-0.179506	-0.912352	-0.665244	-1.5267	-1.05572	-1.26722	-0.328418	-0.80025	0.472658	0.366541	-0.36257	-0.0801061	0.456002	-0.0735473	0.120084	0.352393	-0.346052	1.06744	-0.284272	-0.179911	0.699703
0.668834	0.617704	-0.715826	-0.319967	1.70259	-0.421236	-0.648119	1.43239	1.49943	0.89981	-0.0274212	0.177085	1.49875	0.0303739	0.0117113	0.354242	0.753559	-0.887026	0.836743	-1.24203	-0.80389	0.260333	-0.540653	0.964728	0.190443	0.333202	-0.34458	0.354559	0.350428	-0.0743086	-0.946999	-0.55394	-0.320497	-0.206863	-0.82723	0.321492	0.440471	0.646112	1.0038	-0.0227229	0.632214	0.349331	-0.493216	0.113444	0.333431	0.277455	-0.0146957	1.46114	-1.02715	1.03619
-0.883003	0.961404	0.453493	-1.20151	-0.0797658	0.0269757	-0.648119	-0.0304763	-1.07222	-0.871888	-0.177244	0.972376	-1.10346	-1.06571	-0.348318	-0.949801	0.286023	0.362818	-0.853044	-0.71274	-0.842808	0.466526	0.334351	-1.10731	-5.14196	0.600258	1.57205	-1.13778	0.469166	-0.342085	0.348817	-0.442637	-0.912828	-0.309698	0.586661	0.0764443	0.753437	-1.6732	-0.0588644	0.430407	-0.468644	-0.784748	0.805134	0.800656	-1.58172	-1.19472	-0.647947	0.498927	0.891388	2.14178
-1.05324	-0.000954721	0.664354	-0.496276	-0.673884	-0.421236	-0.648119	-0.57905	-1.07222	-0.738781	-0.177244	0.972376	-0.484326	0.905667	-0.349138	-0.113638	0.0261394	-0.549231	-1.01154	0.33687	-0.0255251	-1.24193	-1.26627	0.352535	0.190443	0.600258	0.933175	-1.04022	0.944118	-1.02747	1.06256	1.89473	-0.320497	-1.03328	-0.310616	-0.801467	-0.145528	-0.468531	-0.921539	-0.720913	-0.455693	0.742329	-0.978458	-0.636846	-1.19111	-1.16874	-0.567788	1.05836	-0.516005	-1.42136
-2.24616	1.6488	7.29688	-1.55413	-1.268	-0.421236	-0.648119	-1.12762	-1.97986	-2.70784	-3.50663	-2.20879	-2.13939	0.905667	-0.363999	-0.38144	-1.48221	-0.718128	-4.23506	1.64664	-2.30873	-5.12279	-4.25408	-4.16828	2.47576	0.600258	12.8589	-2.17646	1.00661	-1.31756	-0.267909	2.45125	-3.41139	-3.18345	2.88052	-1.63037	0.0160628	-1.88544	-5.64337	-1.15092	-2.37248	0.158447	0.193117	-0.0591889	-0.121655	0.0349801	1.84498	0.185647	0.177188	-0.063397
1.28674	0.274005	-0.773334	0.737884	3.48494	0.475187	3.55169	-0.213334	0.743062	0.142478	0.192318	0.177085	1.02893	0.905667	0.0522924	0.174969	0.809613	-0.143876	0.912332	1.44031	1.28472	1.06301	0.163619	0.305443	0.190443	-0.20091	-0.131621	0.378199	0.0754554	2.53332	1.29816	0.225183	0.928783	0.23626	0.806654	1.144	0.928958	1.09987	0.0936714	0.682403	-0.106009	-0.773519	0.359236	0.246239	-0.307482	0.0263203	1.44419	-0.142551	0.226202	-0.604177
1.33187	0.0677852	-1.06087	0.737884	-0.673884	0.923399	-0.648119	0.883813	-0.16458	-1.03712	-0.177244	0.972376	0.799488	0.905667	-0.155693	1.50646	0.863755	3.2003	1.05376	-0.174478	-0.414707	0.562259	0.419717	-0.589302	0.190443	0.600258	-0.557539	-0.0341611	0.775385	0.588757	2.92659	0.893004	-0.708204	1.08324	0.173864	1.33791	1.03761	1.15184	0.998717	0.756383	-0.507498	-0.767905	-0.313983	-1.12155	0.291715	-0.0559481	0.1857	-0.575175	-0.249931	0.188967
0.661133	-0.138435	-0.773334	-1.20151	-1.268	-0.869448	-0.648119	2.52953	0.289241	-0.247663	0.265565	-0.0869519	0.875583	-0.0800235	-0.0420101	0.513596	-0.192978	0.362818	0.758715	-1.81618	-0.129307	0.849456	0.18496	-0.165475	0.190443	-0.000618186	-0.664018	0.56433	-0.0870283	-1.89774	0.549772	-0.22003	-1.35438	1.03837	-1.87776	-0.398736	-0.928408	0.933739	1.50378	-0.644621	-0.0153497	-0.0717377	0.770162	-0.28162	-0.189918	0.112919	-0.19906	-0.194764	1.11545	-0.213614
0.417016	0.205265	-0.63915	1.26681	-0.673884	-1.31766	-0.648119	-0.213334	0.440514	0.114938	0.23893	-0.0869519	1.01106	0.905667	-0.120532	0.348045	0.279016	-0.447892	0.595345	-0.623029	0.0912296	-0.225694	0.31301	0.164167	0.952215	0.600258	-0.2381	0.503284	0.119201	-0.179506	-0.309486	-0.442637	0.616463	-0.489191	0.43835	0.96714	1.31622	0.542918	0.363151	-0.475853	-0.183716	-0.650006	-0.0210887	0.196441	-0.0420147	-0.116567	-0.0948541	-1.10477	0.226202	1.40873
0.372598	-0.757094	-0.581642	0.561575	-0.673884	0.0269757	-0.648119	0.335239	0.743062	0.821782	0.488634	0.177085	0.0333503	0.905667	-0.165213	-0.330978	1.216	-0.718128	0.678249	-0.623029	-1.19307	0.576987	0.846549	0.352535	0.190443	0.600258	-0.131621	-0.148473	0.0754554	-0.574795	0.120143	0.336487	0.444148	0.857006	-0.429264	0.212819	0.129362	0.780045	0.86313	-0.309397	0.321384	1.38235	-0.16535	-0.510691	-0.751191	-0.891621	-0.367393	1.75951	0.072159	-0.676281
-0.0906518	-1.30701	-0.17909	0.737884	-0.0797658	-0.421236	0.751818	-0.944766	0.591788	1.00997	0.215624	-0.0869519	-0.600774	0.905667	-0.221815	-0.612503	0.73445	-0.481672	0.134494	-0.120652	0.363657	0.40025	0.547767	0.258351	0.190443	-0.601495	0.294298	0.395555	-1.19317	0.225346	-0.212473	-0.665244	1.38111	0.651337	0.445766	0.212819	0.453473	-0.234332	-0.2114	-0.149877	-0.131911	-0.0941947	0.236833	-0.928994	0.0300406	-0.588527	1.02736	-0.00828782	-0.305946	-0.099449
-0.188532	-0.825834	-0.159921	0.385267	-0.673884	-0.869448	0.751818	-0.396192	-0.16458	0.0460901	-0.177244	0.972376	-0.492973	0.905667	-0.316757	-0.204823	0.602597	-0.380333	-0.0776438	-0.551261	-0.842808	0.245605	0.377034	-0.0242	0.190443	0.600258	-0.876977	-0.703872	0.506662	-0.335709	1.31895	1.78343	0.756468	0.466235	-0.654201	-0.522325	-0.811394	-0.0974714	0.173329	-0.369506	-0.339132	0.208975	-0.440757	-0.504051	-0.914263	-0.0386284	-0.463583	-0.209682	-0.277939	-0.574134
0.7934	-0.482134	-0.830841	0.208958	-0.673884	1.37161	-0.648119	0.152382	0.440514	-0.174225	0.655103	-1.14946	0.0189383	-0.411216	0.0603126	0.0607658	0.837639	1.51132	0.836743	-0.0937389	-0.479571	0.731632	0.0142277	0.352535	-1.3331	-0.735023	-0.876977	1.43873	-1.22441	0.489935	-0.0392351	-0.55394	0.142598	0.425101	-0.038714	0.702915	0.501764	0.920565	0.697035	-0.212298	0.269579	-0.565792	-0.716165	-0.0525492	-0.334028	0.623848	1.90911	-0.440912	-0.971132	-0.520056
1.68121	-1.58197	-1.11838	3.73513	1.10847	-0.421236	-0.648119	-0.761908	2.86089	1.15684	0.23893	-0.0869519	1.88788	0.117115	2.30901	0.356455	1.4606	-0.718128	1.61214	-0.739653	-0.492544	0.51071	0.0355693	1.106	0.190443	0.399966	-0.664018	1.81278	-0.443242	-0.287892	-0.281768	-0.887851	1.53188	1.99566	0.0626313	1.02254	0.516623	0.965941	0.866519	-0.466605	0.165968	-0.43105	-0.217808	0.116764	-0.117862	-0.129557	0.466255	-0.2246	0.114171	-0.201596
0.820714	-0.344654	-0.773334	-0.848893	-1.268	1.37161	-0.648119	1.7981	0.591788	-0.0181683	0.99803	-1.4135	0.286424	0.905667	0.362021	-0.462888	1.36824	1.27487	0.912332	-0.748624	0.75284	1.79205	1.91363	-1.01313	-1.3331	-0.20091	-0.770498	1.74994	-1.04318	0.311417	-0.25405	0.225183	-0.632817	1.63855	0.267794	1.17383	1.11098	0.744915	1.46988	0.321748	0.0105529	0.164061	0.569071	-0.351337	-0.227842	0.186527	0.137605	-0.0754192	0.975411	-0.2737
-0.398172	-0.619614	-0.0640747	0.385267	-0.0797658	-1.31766	-0.648119	-0.213334	0.743062	1.42306	-0.177244	0.972376	-0.42149	-0.671438	-0.293497	-0.338503	-2.37269	-0.988365	0.0296442	-1.38557	-2.49035	-0.196238	-0.711385	1.38855	0.952215	0.600258	-0.770498	-0.439339	-0.0682802	-1.80848	0.321099	1.22691	0.638002	0.557851	-1.30924	-1.18928	-2.00011	-0.0681964	0.229259	-0.887369	0.580409	0.635658	-0.733651	-0.258381	-0.296105	0.0912689	0.442207	1.09565	-1.30723	-0.4119
-0.200711	-0.344654	-0.102413	-1.37782	-1.268	-0.421236	-0.648119	1.61524	0.591788	1.00997	0.99803	-1.4135	-0.554656	0.905667	-0.0337099	-0.928997	0.659288	-0.481672	0.234467	-1.38557	0.117175	1.33548	1.46545	-0.306751	-0.571329	-0.267674	-0.876977	1.6054	-1.89935	-1.31756	-0.953929	-0.776547	-0.826671	0.791566	-1.067	-0.358249	0.0522814	-0.0162334	1.16481	-0.464293	0.269579	0.147218	0.647758	-0.28494	0.0186635	0.0955989	-0.247155	-0.0679602	0.870382	0.116863
-0.353217	-0.413394	0.0317711	-0.672584	-0.673884	-0.869448	-0.648119	0.883813	0.440514	1.19356	1.19446	-1.4135	-0.743164	-0.671438	-0.0730509	-0.943162	-1.47902	-0.853247	0.134494	-0.98187	0.441494	1.33548	0.270326	0.917636	-0.571329	0.600258	-0.876977	1.26816	-1.87435	-1.55345	-0.884634	-0.776547	-0.0727949	0.490541	-1.58856	-1.30009	-2.0484	-0.449503	0.80042	-0.785646	0.865337	0.0124761	-0.130377	-0.510691	0.291715	-0.00398913	0.634587	-0.291731	-0.158905	0.026733
-0.0847414	-0.344654	-0.121582	-0.672584	-0.673884	0.0269757	-0.648119	0.883813	0.289241	1.04669	1.85701	-1.57256	-0.775447	-0.671438	0.448083	-1.06932	0.200032	-0.684349	0.422221	-0.326986	0.856622	2.06452	0.931915	0.682177	-0.571329	-1.00208	-0.557539	2.01477	-2.13682	-0.574795	-0.288697	-1.11046	-0.148182	0.552242	-0.837117	-0.524456	-0.838326	-0.521958	0.920754	-0.475853	0.722873	-0.346836	-0.348955	-0.570448	0.196906	-0.575538	0.698714	-0.343945	-0.747069	-0.0694056
-1.67133	-0.688354	4.09563	-1.73043	-1.268	-0.869448	2.15176	-0.761908	-1.97986	-2.70784	-3.50663	-2.20879	-1.7445	0.905667	-0.363559	-0.0946039	-1.34908	-0.58301	-3.24508	0.794392	0.908512	-3.64998	-3.03762	-0.871853	-2.09487	0.600258	-0.34458	-2.00679	1.52531	0.311417	-0.572806	1.22691	-0.665126	-2.6375	-0.725884	-2.28028	-1.129	-1.88544	-2.60452	-0.9128	-3.46039	1.98308	3.23572	-0.0591889	-0.121655	0.0349801	-0.808264	2.49049	3.89523	-0.063397
-0.496947	-0.757094	-0.0449055	0.385267	-0.673884	-0.869448	-0.648119	-0.396192	-0.16458	0.192967	-0.177244	0.972376	-0.260653	-0.671438	-0.321217	0.141771	-1.11085	-0.751908	-0.189809	-1.15232	-2.07522	-0.674901	-0.77541	1.01182	0.952215	0.600258	-0.34458	-0.66527	0.637899	-1.55345	1.20115	2.22864	0.304143	0.215693	-1.1807	-1.11896	-1.86638	0.176981	-0.0571695	-0.806453	0.308432	0.731101	-0.615619	-0.195303	-1.05837	0.0652895	-0.407472	1.33434	-1.40525	-1.28916
0.121137	-0.688354	-0.351612	0.385267	-0.0797658	0.0269757	-0.648119	0.335239	0.591788	1.11553	1.32098	-0.936323	0.271435	-0.221963	0.297399	-0.69218	0.817256	-0.887026	0.595345	0.256131	0.363657	0.680083	0.4624	0.917636	0.952215	0.199674	-0.34458	0.865969	-0.980688	-0.342085	-0.482723	-0.665244	0.648772	-0.519106	-0.0436577	0.231997	0.443257	0.562679	0.491959	-0.0689606	0.48975	1.0062	0.5953	-0.500731	-0.565364	-0.268114	0.249827	0.573517	0.898389	-0.508038
0.0324815	-0.482134	-0.389951	-0.496276	-1.268	-0.421236	-0.648119	1.06667	0.137967	0.0873992	0.774961	-1.14946	-0.0369799	0.905667	-0.133732	-0.277861	0.224874	-0.0425372	0.329563	-0.945986	0.130148	0.908369	0.59045	-0.212567	0.190443	0.600258	1.35909	0.906367	-0.949441	-1.31756	2.00497	0.7817	-1.11745	0.589636	-1.29441	-0.547895	-0.873616	0.272125	0.851266	-0.364882	0.127114	-0.099809	0.114429	-1.54317	0.644407	-1.58441	0.217764	0.0140893	-0.158905	1.00615
-0.0750699	-0.275914	-0.543304	-0.672584	-1.268	-0.421236	-0.648119	0.335239	-1.97986	-2.70784	-3.50663	-2.20879	2.18361	0.905667	-0.329138	6.86959	-0.647138	0.497936	-0.0776438	-1.41248	-1.98441	-3.19341	-3.25103	1.1531	1.71399	0.600258	0.0813385	-0.35585	2.28773	-1.31756	-1.12717	-0.887851	-0.697435	1.04959	-1.15104	-0.13451	0.0866427	0.288958	-0.00801911	-0.866562	-0.896037	0.208975	0.245576	-0.132226	-0.136824	0.0566296	0.522365	0.304992	0.170186	-0.0333537
0.641969	-0.894574	-0.658319	1.44312	-0.0797658	-0.421236	0.751818	0.152382	1.04561	0.693265	0.155695	0.177085	0.793147	0.905667	0.0311718	0.0585526	0.773305	-0.718128	0.758715	-0.255217	0.623112	0.135144	-0.0284554	0.49381	0.952215	0.0661459	-0.2381	0.463484	-0.118275	0.196656	0.258733	-0.665244	0.831856	-0.449927	-0.278482	0.36624	0.432113	0.784437	0.620767	-0.515155	2.31588	1.0848	-0.370813	-0.142186	0.0907188	-0.172856	0.00935181	0.782371	-0.502001	0.080811
-0.569573	1.6488	0.434324	-1.20151	0.514352	0.0269757	0.751818	-0.57905	-0.315854	0.445411	-0.177244	0.972376	-0.690705	-0.671438	-0.326258	-0.680228	0.513421	-0.447892	-0.567755	2.14005	1.2458	-0.152054	0.248985	-0.118384	-0.571329	-0.601495	-0.025141	-0.722725	-0.112026	1.03505	-0.184755	0.225183	-0.2128	-0.818261	1.19473	0.332147	0.838876	-0.45243	-0.938487	0.42116	-0.339132	0.8883	-0.226552	-0.487452	-0.811869	-0.575538	0.714745	0.603354	-1.41226	-0.0934403
1.37549	0.961404	-0.965025	1.0905	1.10847	-0.421236	0.751818	-0.396192	0.591788	-0.270612	-0.177244	0.972376	0.74357	-0.0800235	0.00173106	0.0466011	1.3969	3.40298	1.05376	1.07249	0.480412	1.17347	1.74289	-1.29568	-1.3331	-0.20091	-0.664018	0.0104265	0.375425	1.83519	-0.461934	-0.776547	0.70262	0.505499	1.94123	2.08584	1.86043	1.14745	0.602124	2.19207	-0.352083	-1.56513	-0.0385749	0.581545	-0.493309	1.11746	-0.207076	0.521304	-0.31995	-1.76986
-0.144383	-1.37575	-0.102413	1.44312	1.10847	-1.31766	0.751818	-1.12762	1.04561	1.66173	0.488634	-0.618207	-0.53448	-0.671438	-0.0964115	-0.78912	-1.43316	-0.988365	0.234467	0.139508	0.843649	0.459162	-0.220529	1.34146	0.952215	-0.601495	-0.131621	1.03415	-1.56813	-0.0679329	0.515125	-0.999154	2.21037	0.597115	-0.0461295	-0.530848	-1.30731	-0.0974714	-0.470711	-0.848067	-0.0412522	-0.47035	0.328635	-0.467532	0.0755492	0.0176604	0.907126	-0.679602	-0.270937	0.0147157
-0.59608	-0.344654	0.0892786	0.385267	-0.0797658	-0.421236	-0.648119	-0.57905	-0.315854	0.0965789	-0.177244	0.972376	-0.436478	0.905667	-0.316097	-0.499185	0.287934	-0.61679	-0.309288	0.220247	0.207984	-0.196238	-0.49797	0.776361	-0.571329	-0.534731	-0.451059	-0.597042	0.162947	-0.759689	-0.898493	0.336487	0.745699	0.00254489	-0.206799	-0.471185	-0.117668	-0.213107	-0.482575	-0.674675	0.321384	-0.268237	-0.10852	-0.427694	-0.155786	-0.562548	1.06744	-0.0530421	0.408253	-0.105458
-0.344172	1.71754	-0.274936	-1.37782	1.10847	-0.421236	-0.648119	0.700955	-1.97986	-2.70784	-3.50663	-2.20879	0.183234	0.905667	-0.347538	1.55072	-1.0376	1.81534	-0.436083	-1.251	-2.02333	-1.28612	-0.476628	-1.67241	-0.571329	0.600258	-0.131621	-1.1695	2.23774	-0.287892	-1.16181	-1.11046	-1.95748	0.903749	-0.978012	-0.353988	-0.349838	0.185032	0.647885	0.365674	-0.688816	0.933214	-0.593762	-0.301539	0.519258	0.0739493	-2.08278	1.04344	-2.18247	1.13233
0.68961	0.892664	-0.658319	1.26681	2.89082	-1.31766	0.751818	-0.213334	1.34816	1.03292	0.125731	0.177085	0.72224	-0.0800235	0.112994	0.144426	0.666294	-0.718128	0.758715	0.758508	0.623112	-0.0342292	-0.241871	0.682177	0.952215	0.600258	-0.557539	0.725324	-0.480739	0.872472	0.570561	-0.108727	0.853395	0.408274	-0.0189393	0.41525	0.439542	0.898609	0.285189	0.0605051	-0.106009	1.7136	0.0969432	-0.381216	-0.307482	0.351064	-0.239139	1.72967	0.954405	-0.285718
0.0940034	1.09888	-0.466627	0.385267	1.70259	0.475187	-0.648119	-0.0304763	-0.618401	-0.913197	0.56188	-0.618207	0.393648	-0.411216	-0.262396	0.61629	-0.236292	0.329038	0.234467	0.354812	-0.375789	-0.0710494	-0.391262	-0.118384	0.952215	-0.000618186	0.720216	-0.167625	0.769135	0.576006	0.494336	0.225183	-0.438963	-0.951011	0.376554	0.483437	0.501764	0.717104	-0.0215778	0.520571	0.127114	0.613201	-1.39376	0.750858	0.306885	0.208177	-0.183028	0.909174	-1.90239	-1.15097
-0.511902	-2.06315	0.434324	0.385267	-0.673884	-0.421236	2.15176	-1.12762	-0.315854	0.445411	-0.177244	0.972376	-0.403619	0.905667	-0.324738	-0.407114	-0.522929	-0.650569	-0.567755	1.66458	0.700949	-0.534984	-0.220529	0.0699837	0.952215	-0.868551	0.613736	-0.710157	0.219191	0.802341	0.16865	0.44779	1.52111	-0.861265	0.710252	-0.202697	0.133077	-0.0974714	-1.39779	-0.605319	-0.468644	-0.475964	-0.606876	0.438791	0.0869264	0.355394	1.13958	-0.276813	-1.60131	-0.237648
0.229584	-0.482134	-0.562473	0.561575	-0.0797658	-0.869448	-0.648119	0.335239	0.743062	0.596877	-0.177244	0.972376	0.707252	0.905667	-0.203454	0.399392	0.757381	-0.819467	0.510002	-1.01775	-0.700108	-0.328791	-1.05285	1.29437	0.952215	0.600258	-0.451059	-0.159545	0.612901	-1.24105	0.612138	-0.22003	0.476457	0.159601	-1.03734	-0.232529	-0.139956	0.401667	0.563143	-0.542898	0.347286	-0.0548949	-0.405785	-0.0757882	0.128643	0.0652895	0.851015	-0.314109	-0.656044	0.170941
-1.85159	1.44258	3.19468	-1.55413	-1.268	0.0269757	-0.648119	-0.761908	-1.97986	-2.70784	-3.50663	-2.20879	-1.43955	-1.72021	-0.363139	0.761922	-1.07009	-0.481672	-2.86957	0.740566	0.558248	-3.64998	-2.69615	-0.966036	0.952215	0.600258	2.10445	-1.8844	1.67529	-0.823445	-0.219402	0.893004	-1.98979	-2.34395	1.6273	-0.856869	0.231517	-1.88544	-2.50452	-0.603007	-2.0487	-0.12788	0.385465	2.58342	-0.121655	1.71932	-0.10287	1.22991	2.7259	-0.063397
0.0597051	0.274005	-0.389951	-0.672584	-0.0797658	-0.869448	-0.648119	1.24953	0.743062	0.88604	-0.177244	0.972376	-0.110193	0.905667	-0.270576	0.0373055	0.901973	-0.718128	0.329563	-1.32277	-1.21902	0.230876	0.4624	0.0699837	0.952215	0.600258	-0.451059	-0.418392	0.312931	-1.24105	0.0854959	0.7817	-0.772822	0.0642456	-1.64046	-0.714102	-0.963698	0.506325	1.12583	-0.441175	0.437945	0.961285	-0.515074	-0.211903	-0.383329	0.190857	-0.0868382	1.52082	-0.410976	-0.4119
-0.228472	-0.688354	-0.00656721	-0.496276	-0.673884	0.0269757	-0.648119	0.518097	0.289241	1.22569	1.85701	-1.57256	-0.901695	0.905667	0.36054	-1.15785	0.742731	-0.718128	0.329563	0.220247	0.986349	2.05716	1.2307	0.446718	-0.571329	-1.06884	-0.876977	1.98874	-2.24931	-0.574795	0.113214	-0.22003	0.185677	0.559721	-0.231517	-0.140903	0.100573	-1.04671	0.746185	-0.510531	0.476799	-0.217708	-0.300868	-0.142186	2.01725	-0.774714	0.450223	-0.30665	-0.880107	2.61046
-1.06211	-0.482134	0.664354	-0.496276	-1.268	-0.421236	-0.648119	-0.396192	-1.07222	-0.738781	-0.177244	0.972376	-0.514879	-0.671438	-0.348458	0.0944072	-0.570702	-0.211435	-1.01154	-0.111681	-1.07632	-1.28612	-0.284554	-0.730577	0.952215	0.600258	-0.876977	-1.05668	0.894123	-1.31756	-0.621313	-0.999154	-0.762053	-0.799564	-0.216686	-0.643784	0.0615683	-0.447307	-0.574096	-0.991404	-0.714719	-0.857733	-0.357698	0.628023	-1.65757	0.654158	-0.752153	-1.28378	-0.628036	-1.96814
0.52403	1.09888	-0.562473	1.26681	0.514352	-0.421236	0.751818	-0.57905	0.289241	0.0460901	0.265565	-0.0869519	0.579274	-0.221963	-0.148273	0.195331	0.760566	-0.0763168	0.510002	1.09044	0.908512	-0.0636854	0.4624	-0.353843	0.952215	0.13291	0.507257	0.223489	0.100453	1.43353	0.875459	0.44779	0.551845	-0.734124	1.43944	1.30382	1.47502	0.741256	-0.291058	0.328684	0.78763	0.164061	0.328635	0.0769256	0.181736	-1.0475	1.50831	-0.903373	-1.81837	-0.309752
2.41992	-0.757094	-1.21422	3.55882	1.10847	0.475187	2.15176	-0.396192	2.10452	0.390332	0.069131	0.336143	2.76066	0.251169	2.02866	1.64633	0.703239	-0.00875766	1.66823	0.381725	1.40148	0.135144	0.0142277	0.352535	0.952215	0.399966	-0.131621	1.49558	0.187944	1.94995	-1.07866	-0.999154	0.971861	0.542893	0.475428	1.54673	1.06547	1.29163	0.759744	0.754072	0.981899	0.568287	0.28492	0.0603263	-0.364368	0.437662	-0.247155	1.20754	0.079161	-0.766411
-1.22366	2.81738	0.913553	-1.37782	1.10847	-0.421236	-0.648119	-0.57905	-1.97986	-2.70784	-3.50663	-2.20879	-0.560997	0.905667	-0.359238	1.23511	-0.707013	0.227699	-1.55529	0.552175	-0.0255251	-2.42754	-0.860776	-1.48405	0.952215	0.600258	1.57205	-1.50555	2.05026	-0.287892	-0.960858	-0.22003	-1.97902	-0.75843	0.744858	-0.362511	0.134934	-0.32362	-1.00289	-0.270095	-1.89329	0.28196	0.630272	0.315956	-1.31626	0.771065	0.097526	-0.470748	-0.0608781	0.66966
-1.33112	1.71754	1.20109	-1.55413	-0.673884	0.0269757	-0.648119	-0.213334	-1.97986	-2.70784	-3.50663	-2.20879	-1.04754	0.905667	-0.360778	1.58436	-0.743957	0.464156	-1.76743	-0.775537	-1.88063	-1.74269	-0.604678	-3.74445	0.190443	0.600258	6.36363	-1.70036	2.00026	-0.574795	-0.849986	-0.776547	-3.43293	-0.88931	0.260378	-0.545764	0.242661	-1.84006	-0.314785	0.00733168	-0.973744	-1.66057	1.45212	-1.96811	2.30926	-5.23452	-2.61183	0.267697	-0.466991	1.6671
0.452478	0.480225	-0.581642	-0.143659	0.514352	0.475187	-0.648119	0.152382	0.743062	0.647366	0.698385	-0.618207	-0.0652273	0.905667	0.125874	-0.499628	1.69245	0.227699	0.678249	0.471436	0.272848	1.11456	1.25204	-0.118384	-0.571329	0.600258	-0.2381	1.01529	-1.19942	0.630199	0.466618	0.44779	0.0133623	0.916837	0.59902	0.975664	1.08405	0.464608	0.600429	1.23957	0.191871	0.427931	-1.15769	-0.543889	-0.603288	0.221166	1.1957	-0.038124	-0.733066	0.206993
-0.685095	0.342745	0.108448	-0.496276	-0.0797658	-0.869448	-0.648119	-0.0304763	-1.07222	-1.08761	-0.177244	0.972376	-0.375948	-0.671438	-0.339798	0.0342069	0.359912	0.092581	-0.567755	-0.605087	-1.45253	-0.785362	-0.903459	-0.212567	-1.3331	0.600258	-0.34458	-0.869355	0.887874	-1.24105	0.549772	1.00431	-0.718974	-0.872483	-1.04475	-0.807859	-0.189176	0.0869608	-0.113099	-0.838819	-0.183716	0.00686187	0.346122	0.661222	-2.17334	-0.46729	1.13958	-0.761651	0.898389	-2.1424
1.62865	-0.413394	-0.965025	0.385267	1.10847	-0.421236	0.751818	2.16382	2.55835	1.3588	0.575198	-0.392344	1.57197	0.0303739	3.50848	-0.00917267	1.24594	-0.887026	1.49998	-1.20615	-0.492544	1.32812	0.0142277	1.24728	0.190443	-0.668259	-0.664018	1.67214	-0.711965	0.553691	-0.960858	-0.776547	0.497997	-0.724775	-0.829702	0.594241	0.452544	1.04206	1.41565	0.243144	1.0337	0.495302	-0.716165	-0.118946	0.102096	-0.0342985	-0.479614	1.88631	-1.30723	0.417296
-1.24202	-2.26937	1.14358	-0.143659	-1.268	-0.421236	-0.648119	-1.12762	-0.467127	0.821782	0.488634	-0.618207	-1.28217	0.905667	-0.336578	-1.22336	0.136972	-0.718128	-1.01154	0.471436	0.0912296	-0.012137	0.846549	-0.0242	-0.571329	0.600258	0.187818	-0.262186	-1.40565	-1.31756	-0.558947	-0.22003	1.44573	-0.369529	0.964851	-0.443484	0.401466	-1.87007	-1.31135	-0.813389	-0.183716	-1.7897	-0.685564	1.85637	5.70345	1.20839	-1.15294	-0.358863	-0.698056	6.50407
0.265047	-0.550874	-0.562473	0.561575	-0.673884	0.0269757	-0.648119	0.152382	0.743062	0.596877	-0.177244	0.972376	0.01375	0.905667	-0.254716	-0.025108	1.10771	-0.481672	0.510002	-0.703769	-1.21902	0.40025	0.761182	-0.0712918	0.190443	0.600258	0.400777	-0.351062	0.369176	-0.574795	0.598279	0.893004	0.0779803	0.726126	-0.429264	0.180856	0.128433	0.691489	0.780082	-0.357947	0.17892	0.703029	0.0532277	-0.606967	-0.694305	-0.822343	-0.543741	1.20008	0.25421	-0.610186
-0.568767	-0.138435	0.0892786	-0.496276	-0.673884	-0.421236	-0.648119	0.152382	-0.16458	0.353613	-0.177244	0.972376	-0.668799	0.905667	-0.326678	-0.541237	0.674575	-0.61679	-0.309288	-0.551261	-0.777944	0.297153	-0.113822	0.49381	-0.571329	0.600258	0.294298	-0.810404	0.412921	-1.02747	-0.122389	1.00431	-0.2128	-0.0255009	-0.891497	-0.675746	-0.165959	-0.500002	0.183498	-0.591447	0.295481	0.113533	-0.72928	-0.2783	0.0527949	-0.514919	0.434191	0.506386	-1.5733	0.393262
-1.44736	-0.0696946	1.54614	-0.672584	-0.673884	-1.31766	-0.648119	-0.57905	-1.07222	-0.206354	-0.177244	0.972376	-1.05677	-1.06571	-0.356158	-0.508923	-2.30199	-0.785688	-1.55529	-0.371841	-0.479571	-1.77214	-1.71444	0.635085	0.952215	0.600258	0.720216	-1.18895	0.487914	-2.18145	0.30031	2.22864	-0.277418	-1.37918	-1.63305	-2.41026	-2.57589	-1.63514	-0.987638	-1.09544	-0.390937	0.557059	-0.711794	-0.238462	0.708878	-0.0819276	0.562445	0.222942	-1.09017	0.663652
-0.54235	-1.37575	0.0701094	0.737884	-0.0797658	-0.869448	-0.648119	-0.944766	0.440514	1.15684	0.23893	-0.0869519	-0.631904	-0.671438	-0.249076	-0.880748	0.826811	-0.718128	-0.0776438	-0.111681	0.51933	0.378157	0.206302	0.540902	-0.571329	0.600258	-0.2381	0.237554	-1.11817	-1.24105	-0.649031	-0.55394	1.05802	0.879443	-0.0486013	-0.43496	-0.124168	-0.368997	-0.446983	-0.811077	0.308432	-0.644392	-0.834197	0.239599	-0.360575	0.346734	0.121574	-0.209682	0.177188	-0.730359
0.623074	-0.275914	-0.63915	-0.143659	-0.0797658	1.37161	0.751818	0.152382	-0.0133065	-0.412899	0.335482	-0.0869519	0.242035	-0.411216	-0.126392	-0.368161	0.907069	1.44376	0.595345	0.498349	-0.310925	1.50486	1.29472	-0.683485	-1.3331	0.0661459	-0.664018	0.0604005	-0.112026	1.30283	-0.995506	-0.887851	0.0887499	0.0717245	0.628682	0.96501	0.901098	0.848842	0.441114	1.15634	0.165968	-1.14967	0.621529	0.415552	0.151397	1.02653	-0.784216	-1.41059	2.40381	-0.0573883
0.442269	0.0677852	-0.159921	0.0326497	0.514352	0.475187	4.95163	-0.761908	-0.467127	-0.412899	0.488634	-0.618207	-0.603657	-0.671438	-0.286317	-0.518661	0.627439	1.27487	-0.0776438	1.30574	0.804731	0.827364	2.3618	-2.14333	-1.3331	0.600258	1.46557	-0.158946	-0.536983	2.50463	0.411182	0.44779	0.853395	-0.00306426	1.82999	0.96714	1.04226	0.122823	-0.0554747	1.54011	1.02075	0.192132	-0.213437	-0.543889	-1.3428	-1.67101	-0.704058	-1.30616	1.08744	-0.225631
0.256092	-0.138435	-0.504966	0.385267	0.514352	-0.421236	-0.648119	0.335239	0.289241	0.229686	1.2777	-1.4135	0.090998	-0.411216	0.169135	-0.487233	0.865029	-0.245215	0.595345	0.632914	1.07716	0.989373	0.0782524	0.682177	0.190443	-0.000618186	-0.770498	1.30466	-0.824454	-0.514227	1.69314	1.33822	0.444148	0.316657	-0.394658	0.129716	0.117289	0.587563	0.697035	-0.260847	0.114163	0.00686187	-0.462615	-0.0658286	-0.155786	-0.285433	0.265859	-0.239518	-0.978134	-0.18357
-0.757452	-0.894574	0.242632	0.561575	-0.0797658	-0.869448	-0.648119	-0.761908	-0.16458	0.532618	-0.177244	0.972376	-0.641128	-0.671438	-0.329138	-0.726264	0.682856	-0.718128	-0.436083	-0.0488838	-0.103362	-0.0931415	0.633133	0.0228919	0.190443	0.600258	-0.131621	-0.777188	0.32543	-1.24105	-1.03708	-0.999154	1.12264	0.484932	-0.0436577	-0.554288	-0.126954	-0.521958	-0.360546	-0.603007	0.062358	-0.402979	0.0269984	0.166562	0.268961	0.260136	-1.5858	-0.0679602	-0.0538761	-0.243657
0.767251	-0.482134	-0.773334	1.44312	1.10847	-0.421236	0.751818	-0.396192	0.591788	0.0782194	-0.177244	0.972376	1.92247	0.117115	-0.128892	1.24662	0.458642	-0.718128	0.758715	0.327899	0.441494	-1.00628	-0.946142	0.776361	0.952215	0.399966	-0.557539	0.197754	1.00661	0.553691	-0.399569	-0.887851	0.551845	-0.178818	-0.189496	0.477044	0.176725	0.728082	0.310611	-0.603007	-0.0542035	0.343717	0.385465	0.156602	-0.0723538	-0.0213088	0.233795	-0.388699	0.604307	-0.165544
-0.228472	-0.688354	-0.00656721	-0.496276	-0.673884	0.0269757	-0.648119	0.335239	0.289241	1.22569	1.85701	-1.57256	-0.901695	0.905667	0.36054	-1.15563	0.0726382	-0.718128	0.329563	0.632914	1.21986	2.05716	1.2307	0.446718	-0.571329	-1.06884	-0.876977	1.98874	-2.24931	-0.574795	-0.0461646	-0.331334	0.196446	0.625161	-0.271067	-0.253838	-0.392558	-1.02256	0.720763	-0.577576	0.269579	-0.279465	-0.501959	-0.0990273	1.9907	-0.649146	0.466255	-0.485667	-0.943124	2.46625
0.417374	-0.344654	-0.466627	-0.672584	-0.673884	0.475187	-0.648119	1.43239	0.894335	1.1752	1.48745	-1.14946	-0.338477	-0.411216	1.16406	-0.928112	1.11663	-0.718128	0.836743	-0.488464	0.856622	2.38118	0.675816	0.49381	-0.571329	-0.401202	-0.34458	2.17367	-1.88685	-0.179506	2.10198	1.11561	-0.718974	0.862615	-0.471285	0.225604	-0.0768055	0.369464	1.23091	0.226961	0.269579	-0.442278	-0.204694	-0.148825	0.37894	-0.44997	0.346017	-0.321568	-0.516005	0.369227
-0.0319956	-0.550874	-0.274936	0.914192	0.514352	0.923399	0.751818	-1.12762	-0.315854	-0.302742	-0.177244	0.972376	0.0708213	-0.411216	-0.288037	0.0129598	0.486032	-0.00875766	0.0296442	1.69149	1.11608	-0.483436	0.0782524	-0.259659	0.190443	-0.000618186	0.826695	-0.385176	0.356677	1.20082	-0.676749	-0.887851	0.950322	-0.483582	1.69651	0.920262	1.06269	0.455825	-0.935098	0.270887	0.0364555	-0.133494	-0.244038	0.173202	0.420656	0.0219903	-0.671994	-0.172387	-0.0328703	-0.477995
0.0404516	-0.482134	-0.236597	-0.496276	-0.673884	0.475187	-0.648119	0.700955	0.289241	0.88604	1.85701	-1.57256	-0.770835	-0.671438	0.519665	-1.10606	0.905795	-0.447892	0.510002	0.0946526	0.830676	2.36645	1.3374	0.211259	-1.3331	-0.935315	-0.664018	2.03003	-2.13057	-0.179506	-0.593595	-0.776547	0.0349017	0.903749	-0.214214	0.0615284	0.124719	-0.502929	0.941092	0.141421	0.515653	-0.240165	-0.134749	-0.583728	-0.303689	-0.627497	0.506334	-0.112714	-0.60703	-0.45396
0.479612	-0.413394	-0.696657	1.61943	1.10847	0.0269757	-0.648119	-0.944766	0.591788	0.183787	-0.177244	0.972376	1.27335	0.905667	-0.0723909	0.248006	-1.1771	-0.0763168	0.678249	-0.353899	-2.26981	-0.159418	-0.391262	0.823453	0.190443	-0.20091	0.0813385	0.0295782	0.719141	0.0755187	-1.16181	-1.11046	0.788777	1.82552	-0.0584887	0.176594	-0.925622	0.647576	-0.00123975	-0.450422	0.062358	-0.20648	0.726446	-0.165425	-0.0533919	1.52447	0.714745	0.924092	0.0861629	-0.598168
0.255554	-0.894574	-0.562473	1.26681	-0.673884	0.475187	-0.648119	-0.396192	0.440514	0.229686	0.23893	-0.0869519	0.331389	-0.221963	-0.114012	-0.143738	-1.5287	0.0588015	0.510002	-0.614058	-1.43955	0.12778	-0.882118	0.964728	-0.571329	0.600258	-0.451059	0.411116	-0.424494	-0.179506	-0.0877416	-0.331334	0.648772	0.415753	-0.461398	-0.198436	-1.20608	0.630743	0.102146	-0.822636	0.515653	-0.105423	-0.375184	0.279437	0.208283	0.381373	0.434191	0.491468	-0.509003	0.231028
0.201644	0.617704	-0.485796	-0.143659	0.514352	0.0269757	-0.648119	-0.0304763	0.440514	0.353613	0.23893	-0.0869519	-0.00700313	0.905667	-0.159153	-0.356209	1.44722	0.329038	0.422221	0.193334	0.182039	0.576987	0.718499	-0.165475	-0.571329	0.600258	-0.131621	0.266281	-0.574479	0.327356	0.314169	0.44779	-0.00817696	0.612073	0.556998	0.858467	1.07569	0.419232	0.381795	0.513635	0.0494067	0.427931	-0.401414	-0.77628	-0.846001	-0.242134	1.18768	-0.261895	-0.35496	-0.189579
-0.173756	0.205265	-0.274936	-0.672584	-0.673884	-0.421236	-0.648119	0.883813	-0.315854	-0.302742	-0.177244	0.972376	0.24607	-0.411216	-0.291837	0.684458	-0.180876	-0.278994	0.0296442	-0.80245	-0.842808	-0.505528	-0.0711385	-0.306751	0.952215	0.13291	0.720216	-0.335501	0.669146	-1.02747	0.58442	0.670397	-1.26823	-0.82574	-1.40317	-0.68427	-0.913549	0.376051	0.524161	-0.415744	-0.0801061	-0.12788	-0.772995	0.365754	-0.0495995	-0.411001	0.0574468	-0.634847	-1.32123	-0.081423
-0.227576	-0.344654	-0.17909	-0.496276	-0.673884	-0.869448	-0.648119	0.700955	-0.16458	0.133298	1.10457	-1.14946	-0.315995	-0.411216	-0.184534	-0.631537	-0.294257	-0.0763168	0.134494	-0.488464	0.182039	1.07774	1.10265	-0.495118	0.190443	0.600258	-0.34458	0.606523	-0.980688	-1.55345	0.99326	1.11561	-0.762053	0.279263	-1.24497	-0.752457	-0.932123	0.0789102	0.864824	-0.737096	0.191871	0.573902	-0.327097	-0.182024	0.47375	0.143228	-0.263187	0.804748	-0.403974	0.633608
-0.264113	-0.413394	-0.17909	0.561575	0.514352	-0.869448	-0.648119	-0.57905	0.591788	1.00997	-0.177244	0.972376	-0.254312	-0.671438	-0.287337	-0.225628	-0.373241	-0.887026	0.134494	0.112595	0.571221	-0.336155	-0.455287	0.870544	0.952215	0.0661459	-0.664018	-0.460885	0.137949	-0.957333	-0.399569	0.225183	0.411839	0.750432	-0.555328	-0.498886	-0.812323	0.261879	-0.209705	-0.820324	0.0494067	1.14094	-0.139121	-0.938953	-0.371952	0.429002	1.6045	0.446714	0.00914144	-0.670272
-1.31339	-0.757094	1.20109	-0.496276	-1.268	-0.421236	-0.648119	-0.761908	-1.07222	-0.412899	-0.177244	0.972376	-0.702811	0.905667	-0.353738	-0.0649464	-0.724211	-0.751908	-1.36022	0.103624	-0.0903888	-1.95625	-1.52236	0.49381	1.71399	0.600258	1.57205	-1.07913	0.712891	-1.31756	0.210227	1.33822	-0.0512556	-1.42592	0.11454	-0.795074	0.0559962	-0.802266	-1.28932	-0.954414	-0.805378	0.119147	0.682731	-0.132226	-0.106485	-0.95657	0.137605	0.267697	-0.572021	0.26708
1.25271	-0.413394	-1.06087	0.0326497	-1.268	-0.421236	-0.648119	2.16382	-0.467127	-1.31711	0.488634	-0.618207	2.50644	0.188084	-0.0848112	2.14786	0.992423	1.64644	1.05376	-1.72647	-1.41361	0.356065	-0.284554	-0.118384	0.190443	0.600258	0.400777	0.772904	1.0816	-1.31756	2.0604	0.44779	-0.891288	0.142774	-1.28205	0.485568	0.433042	0.7859	1.41395	-0.385689	-0.235521	0.32126	0.446667	-0.756361	0.344809	-0.237804	-0.351361	0.513845	0.520284	0.699703
1.71954	1.23636	-1.13755	-0.672584	3.48494	-1.31766	-0.648119	2.71239	3.16344	1.62501	-0.177244	0.972376	2.38019	0.188084	0.459803	4.67936	-2.03892	-1.05592	1.31954	-2.18399	-3.02223	-1.05783	-2.65347	1.85947	2.47576	0.600258	-0.876977	2.2805	-0.511985	-0.179506	-1.16181	-1.11046	-1.23592	-0.62568	-2.17932	-0.204828	-1.81159	0.967405	1.66648	0.141421	0.243676	0.253889	0.110058	-0.191984	-0.284727	0.0479698	1.07546	-0.120173	-0.228925	-0.646238
-0.891153	0.480225	0.875214	-0.848893	0.514352	-1.31766	0.751818	-0.0304763	-0.618401	0.243455	0.56188	-0.618207	-0.729329	-0.671438	-0.331598	-0.654997	-1.67903	-0.785688	-0.853044	-0.201391	0.467439	-0.240422	-1.11687	0.729269	0.952215	-1.06884	-0.770498	-0.418692	-0.461991	-0.313395	1.80401	2.11734	-0.245109	-1.00523	-1.42541	-1.74543	-2.03354	-0.568798	-0.574096	-0.852691	0.450896	-0.560178	0.0138837	0.332555	-0.849793	-0.060278	0.241811	-0.425994	0.268214	-1.12693
-0.810735	0.342745	0.261801	-0.496276	-0.0797658	-0.869448	-0.648119	-0.213334	-1.07222	-0.986635	-0.177244	0.972376	-0.367301	0.905667	-0.343578	0.0899807	0.2994	-0.278994	-0.706742	-0.111681	0.467439	-1.09465	-1.24492	0.0699837	0.190443	0.600258	-0.876977	-0.929504	0.994113	-1.24105	0.806164	1.00431	-0.428193	-0.89492	-0.9088	-0.856869	-0.191034	-0.25336	-0.360546	-0.681611	-0.403888	0.489688	-0.427643	-0.444293	0.0565873	-0.982549	0.362049	-0.0903373	-0.880107	0.134889
0.516328	-0.482134	-0.696657	0.561575	-0.673884	0.0269757	-0.648119	0.518097	0.137967	-0.325691	0.774961	-1.14946	0.40979	-0.411216	-0.0728309	-0.0158124	1.10644	0.497936	0.678249	-0.901131	-1.54334	0.495982	0.974598	-0.165475	-0.571329	0.600258	-0.557539	0.820783	0.0254604	-0.574795	1.1665	0.7817	-0.180491	0.612073	-0.76049	0.0721826	-0.0823776	0.720764	1.01736	-0.512843	0.463848	0.989356	1.39967	-0.865916	-0.303689	-0.809353	1.90911	0.767453	1.94868	0.237036
-1.1873	-0.344654	0.913553	-0.672584	-1.268	-0.869448	-0.648119	-0.213334	-1.07222	-0.587315	-0.177244	0.972376	-1.14093	0.905667	-0.351958	-0.785579	-0.252854	-0.0425372	-1.17978	-0.945986	-3.26871	-0.512892	0.761182	-1.2015	-1.3331	0.600258	2.10445	-1.10606	0.144198	-1.89774	-1.16181	-1.11046	-1.1713	-0.782737	-1.07936	-1.45564	-1.02406	-1.7193	-0.397833	-0.878121	-0.688816	-1.29003	-0.296496	-0.597007	2.56335	0.216836	-0.591836	-0.440912	-0.698056	3.72206
-1.26879	0.480225	1.20109	-0.672584	-0.673884	0.0269757	-0.648119	-0.761908	-1.07222	-0.412899	-0.177244	0.972376	-1.26718	0.905667	-0.354058	-0.99141	-0.605735	-0.346553	-1.36022	0.803363	-0.207143	-0.557076	-0.839435	-0.212567	-2.85665	0.600258	-0.876977	-1.1291	-0.0745295	-0.574795	0.203297	1.00431	-0.460502	-1.00897	0.814069	-0.505278	-0.127883	-1.87007	-1.05713	-0.253912	-1.41409	-0.661234	0.79202	1.89621	3.69349	0.0133305	-0.688026	0.290074	0.975411	2.58042
-0.218352	-0.413394	-0.370781	-0.848893	-1.268	-0.869448	-0.648119	0.518097	-1.07222	-1.39514	-0.177244	0.972376	0.515285	-0.221963	-0.318757	0.891175	-0.968808	0.497936	-0.0776438	-1.06261	-0.388762	-0.262515	-0.561994	-0.730577	-0.571329	0.600258	1.78501	-0.519238	1.13785	-1.89774	0.189438	0.11388	-1.38669	0.0324604	-1.46249	-0.714102	-0.937695	0.260415	0.552974	-0.896617	-0.598157	-0.329993	1.43464	-1.73904	0.530636	-0.588527	-1.01668	-0.336486	2.06071	0.729747
1.69832	1.85502	-1.06087	0.561575	-0.0797658	-0.421236	-0.648119	0.883813	1.49943	0.179197	-0.0274212	0.177085	1.08139	0.905667	0.0395721	0.745101	0.608967	1.27487	1.31954	-0.156536	-0.194171	0.584351	1.72155	-1.01313	0.952215	0.333202	0.613736	0.169924	0.531659	1.63436	-0.600524	-1.11046	-0.255879	0.331615	1.41473	2.22434	2.02666	1.12183	1.19701	2.7238	-0.22257	0.719872	-0.0429464	-0.125586	0.158982	-0.372032	-0.29525	-1.11223	2.42482	0.122872
-0.471425	-1.65071	-0.0449055	0.737884	-1.268	0.923399	-0.648119	-1.31048	-0.16458	0.192967	-0.177244	0.972376	-0.330407	-0.671438	-0.306337	-0.422164	0.323604	-0.447892	-0.189809	-0.398754	0.220957	-0.542348	0.142277	0.117075	-0.571329	0.600258	0.826695	-0.409714	0.000462916	-0.0233035	-0.884634	-0.999154	0.874935	0.950492	1.47158	0.59211	0.707932	0.248705	-0.784257	0.622294	-0.947842	0.826543	0.263062	-0.862596	-1.24799	-0.341722	-1.42548	1.64762	1.26249	-1.53552
-0.649811	0.617704	0.108448	-1.0252	-0.0797658	0.0269757	-0.648119	-0.0304763	-1.07222	-1.08761	-0.177244	0.972376	-0.843471	0.905667	-0.342758	-0.673146	0.430615	0.497936	-0.567755	0.0408265	0.0393386	0.518074	0.441059	-0.730577	-3.61842	0.600258	1.14613	-1.06297	0.731639	-0.342085	1.07641	-0.999154	-0.622047	-0.0872016	0.468012	0.234127	0.763653	-0.958887	0.120789	0.437343	-0.468644	-0.610706	-0.174093	0.130043	0.0641721	-1.08647	-0.696042	-0.0679602	-0.165907	-0.267692
-0.041488	-1.44449	-0.0640747	0.385267	-0.673884	-1.31766	2.15176	-0.396192	0.440514	0.964068	0.23893	-0.0869519	-0.407078	0.905667	-0.233335	-0.559385	-1.44335	-0.684349	0.0296442	-0.237275	0.571221	0.238241	-0.049797	0.729269	-0.571329	0.600258	-0.770498	0.212716	-0.893197	0.231722	-0.919281	-0.776547	1.5965	0.778478	-0.758018	-0.780158	-1.53205	0.422891	-0.0164933	-0.9128	-0.352083	-0.16718	0.367979	0.315956	-0.546402	-0.185845	0.370064	-0.336486	-0.256933	-0.484004
1.29005	-1.37575	-0.773334	1.61943	-0.0797658	1.37161	3.55169	-0.57905	0.894335	0.298534	0.172342	0.177085	0.726852	0.905667	0.0793331	0.0452731	1.00389	0.19392	0.912332	1.33265	0.713921	0.311881	0.675816	-0.259659	0.190443	-2.47089	-0.557539	0.511663	-0.130774	2.31336	0.702221	-0.999154	1.03648	-0.319047	0.870922	1.09073	0.841662	1.07719	0.144517	0.969077	0.943045	0.955671	0.446667	0.242919	-1.40348	0.0609596	-0.0627907	1.37909	0.821368	-1.98016
-1.76168	-0.413394	5.37997	-1.37782	-1.268	0.0269757	2.15176	-1.31048	-1.97986	-2.70784	-3.50663	-2.20879	-2.08636	0.905667	-0.363859	0.187363	-1.41023	-0.481672	-3.6913	1.59281	-2.6071	-3.14922	-1.90651	-7.27634	2.47576	0.600258	14.1366	-2.14653	1.31908	0.894787	-1.16181	-1.11046	-0.783592	-2.71789	4.82092	-0.807859	0.244519	-1.88544	-6.76705	-1.14168	3.36493	0.158447	0.193117	-0.0591889	-0.121655	0.0349801	-0.0307274	0.185647	0.177188	-0.063397
2.42494	1.92376	-1.25256	-1.20151	2.89082	4.06088	-0.648119	1.98096	0.591788	-0.757141	-0.177244	0.972376	1.10329	-0.0800235	0.305859	1.13153	0.538263	6.57826	1.55606	-0.515377	0.182039	0.878913	1.03862	-0.918944	-2.09487	0.199674	-0.131621	0.506875	0.262936	2.52057	-1.07866	-0.887851	-1.45131	1.48149	0.903056	2.07518	1.01068	1.5712	1.67157	6.22169	-1.0126	0.388631	0.0226268	-0.0890677	-0.436423	0.0696194	0.682682	0.543681	0.429259	-0.219622
-0.147875	0.274005	-0.159921	0.208958	1.10847	0.0269757	0.751818	-0.944766	-0.16458	0.0460901	-0.177244	0.972376	-0.0548507	0.905667	-0.303297	-0.214562	0.478388	-0.143876	-0.0776438	1.25191	0.480412	-0.291971	0.4624	-0.589302	0.190443	0.600258	1.35909	-0.587167	0.544158	0.837406	0.369605	0.11388	0.357991	0.133425	1.05878	0.562279	0.785941	0.258951	-0.379189	0.199218	2.34178	0.826543	-0.00797403	-0.434334	-0.254388	-1.36791	-0.816279	-0.187305	1.08744	-0.477995
-0.497305	-0.825834	0.434324	0.561575	0.514352	-0.421236	2.15176	-1.31048	-0.315854	0.445411	-0.177244	0.972376	-0.597316	-0.671438	-0.333238	-0.510251	0.317872	-0.718128	-0.567755	1.08147	0.545276	-0.395067	0.0782524	-0.353843	0.952215	-0.134146	1.46557	-0.849904	0.369176	1.07649	-0.0184466	-0.108727	1.16572	-0.992145	1.0662	-0.0215749	0.429327	-0.331671	-1.10119	-0.2516	1.56471	1.75289	-0.327097	-1.21118	-0.064769	-2.04338	-1.77016	0.00663026	1.6406	-0.754393
1.2545	-0.207174	-0.888349	2.14835	2.29671	-0.421236	0.751818	-0.0304763	2.10452	1.16602	0.069131	0.336143	0.973584	-0.0800235	0.550665	0.14	1.47142	-0.481672	1.19031	0.354812	0.75284	0.216148	0.206302	0.635085	0.190443	-1.26914	-0.664018	0.870159	-0.411996	0.897975	-0.683678	-0.776547	1.12264	-0.0217614	-0.0955662	0.577195	0.0532101	1.01205	0.769913	0.312501	0.256627	0.686187	-0.70305	-0.457573	-0.709475	-0.177186	0.097526	1.37163	-1.15318	-0.477995
0.901131	-0.344654	-0.85001	2.50097	2.89082	-0.869448	-0.648119	-0.396192	2.10452	1.28995	0.069131	0.336143	1.04046	0.905667	0.654488	-0.0866362	0.868851	-0.718128	1.12447	0.283044	0.415548	0.282425	0.163619	0.917636	0.190443	0.399966	-0.025141	1.07694	-0.593227	-0.0233035	-0.898493	-0.887851	1.09033	2.26864	-0.0288266	0.487699	0.0281357	0.653431	0.437724	-0.466605	0.476799	-0.178409	-0.095405	0.130043	-0.201295	-0.774714	0.129589	-0.112714	-0.494999	-0.850532
-0.0945025	0.823924	-0.0640747	-0.143659	1.10847	0.923399	0.751818	-0.213334	-0.16458	0.0460901	0.378764	-0.0869519	-0.705693	0.905667	-0.270276	-1.00646	0.775216	0.227699	0.0296442	1.48516	1.01229	1.9467	2.27643	-1.2015	-1.3331	-2.87147	0.187818	-0.421983	-0.46824	1.33471	-0.0669531	0.336487	0.131829	-0.0685044	1.86213	0.975664	1.10912	-0.712977	0.198752	1.87303	1.94029	-1.07669	1.09803	0.0204879	-0.603288	-0.0299686	-0.503662	-0.948127	1.10145	0.225019
0.0589887	-0.138435	-0.389951	-0.496276	-0.673884	0.0269757	-0.648119	0.883813	0.137967	0.0873992	0.774961	-1.14946	-0.00181483	0.905667	-0.125372	-0.294681	0.80388	0.16014	0.329563	-0.838334	-0.466598	0.532802	0.227643	0.211259	0.190443	0.600258	-0.451059	0.894697	-0.949441	-0.574795	0.930895	-0.331334	-0.492811	0.258696	-0.963181	-0.273015	-0.121382	0.354095	0.715678	-0.418056	0.515653	-0.16718	-0.174093	-0.215223	-0.0192604	0.151888	-0.0948541	-0.515503	0.25421	0.0928283
0.990503	-0.550874	-0.85001	0.914192	0.514352	0.923399	-0.648119	0.152382	1.19688	0.399512	1.09125	-1.57256	0.486461	-0.221963	1.43373	-0.457133	1.21218	0.801952	1.12447	0.704682	0.623112	1.32076	1.20936	-0.165475	-0.571329	-0.334438	-0.557539	2.78294	-1.57438	0.531376	-0.974717	-0.887851	0.476457	0.976668	0.475428	1.06303	0.734864	0.85616	0.895332	1.04768	0.0364555	-0.290694	-0.545675	0.130043	-0.523648	-0.0386284	-1.00866	-0.0828782	-1.05516	-1.02478
0.71361	-0.0696946	-0.773334	-0.496276	-1.268	0.923399	-0.648119	1.61524	-0.0133065	-0.578135	0.848207	-1.14946	1.0174	0.0303739	0.0424921	0.687114	0.225511	0.362818	0.758715	-0.98187	0.51933	0.621171	-0.391262	0.446718	0.952215	-0.20091	-0.557539	1.00362	-0.16827	-0.0233035	1.83173	-0.22003	-0.945137	-0.272304	-0.530609	0.656036	0.464617	0.74272	1.06482	-0.281654	-0.300278	0.416702	0.188746	-0.331418	-0.0268452	-0.242134	0.458239	0.275156	-0.31995	0.062785
2.67685	-0.825834	-1.2909	2.50097	-0.0797658	1.37161	-0.648119	1.06667	2.55835	0.964068	1.48745	-1.75388	1.03584	-1.72021	18.629	0.727838	0.73445	0.768172	2.01935	-0.910102	-0.0384978	0.864184	0.569108	0.352535	0.190443	0.600258	-0.770498	5.32144	-2.06183	0.658889	-0.766832	-0.999154	0.164137	2.74729	-0.446567	1.12909	-0.113953	1.68025	1.80546	0.148357	0.463848	0.927599	-0.331469	-0.364617	-0.151994	-0.255124	-0.118902	0.901715	-0.0188664	-0.00331033
0.650476	0.411485	-0.696657	0.0326497	0.514352	0.923399	0.751818	0.152382	-0.315854	-0.76632	-0.177244	0.972376	0.410943	0.905667	-0.237595	0.492791	0.856748	1.20731	0.510002	0.327899	0.37663	0.113052	0.0142277	-0.353843	-0.571329	0.266438	0.294298	-0.219394	0.481664	1.20082	2.17127	0.7817	-0.191261	-0.133945	0.307343	0.847813	0.806372	0.790292	0.48857	0.398041	2.17342	0.124761	-0.480101	-0.00275118	-0.307482	-1.26832	0.201732	-0.411076	-0.537011	-0.225631
-1.20664	0.961404	1.20109	-1.37782	-1.268	1.37161	-0.648119	-0.761908	-1.2235	-0.79386	-0.177244	0.972376	-1.23317	0.905667	-0.355018	-1.02859	-0.506368	-0.110096	-1.36022	1.3506	1.5831	-0.18151	0.334351	-1.2015	-2.09487	-2.47089	-0.34458	-1.30595	0.350428	0.311417	0.667574	0.670397	-0.84821	-1.51193	2.49492	0.281006	0.576987	-1.88032	-1.26729	1.07542	-2.12641	-1.20582	-0.270267	1.92941	4.85016	-0.627497	-0.712073	-1.38075	1.52857	2.44823
1.07379	0.0677852	-0.965025	-0.672584	-1.268	-0.421236	-0.648119	2.89525	-0.467127	-1.22531	0.488634	-0.618207	1.97723	0.117115	-0.113452	1.64943	0.0401527	2.11935	0.912332	-2.50694	-1.99738	0.576987	0.291668	-0.777669	-0.571329	0.600258	0.613736	0.482935	0.969115	-1.31756	2.41381	0.336487	-1.8821	-0.218082	-1.91731	-0.164342	-0.854113	0.731742	1.59361	-0.246976	-0.157814	-0.00436664	0.22809	-0.620246	0.367563	-0.138216	-0.343345	0.230402	0.191192	0.711721
2.37183	-0.825834	-1.23339	2.85358	0.514352	1.37161	0.751818	0.335239	1.95325	0.202146	0.0791192	0.336143	2.33926	0.188084	1.33375	1.18288	1.00261	0.666834	1.72187	-0.0578548	0.687976	0.40025	0.355693	0.164167	0.190443	0.333202	0.0813385	1.10716	0.33168	1.43353	0.341887	-0.442637	0.476457	1.45532	0.299928	1.58509	1.07569	1.2543	1.12414	0.652348	1.74602	-0.0829662	0.713332	-0.255061	-0.599495	0.0436399	-0.736121	0.208024	0.870382	-0.820489
[truncated: 50 more columns]

## Sheet: internal_validation_set
MW	Mi	GD	nBM	nN	nO	nHM	nCsp3	Rperim	MCD	RCI	NNRS	MSD	PJI2	Wap	S3K	MAXDP	BAC	MWC01	SIC1	SIC3	SpMax_A	SpMAD_L	AVS_X	ChiA_X	SpDiam_X	VE2sign_X	WiA_Dt	SpMaxA_D/Dt	SM1_Dz(Z)	VE1sign_Dz(Z)	VE2sign_Dz(v)	SpMAD_B(m)	VE1_B(m)	AVS_B(s)	SM2_B(s)	SM6_B(s)	ATS8m	ATS4e	ATSC4e	MATS1m	MATS5v	MATS6v	MATS7v	MATS8v	MATS7e	MATS3i	MATS5i	MATS6i	MATS8i
-1.41252	-0.000954721	1.54614	-0.496276	-0.673884	0.0269757	-0.648119	-1.31048	-1.07222	-0.206354	-0.177244	0.972376	-1.30581	0.905667	-0.356198	-0.998493	-0.633762	-0.447892	-1.55529	1.5659	1.5312	-0.917915	0.291668	-1.2015	-0.571329	0.600258	3.16925	-1.21079	0.0754554	-0.574795	-0.732185	0.00257647	-0.449733	-1.04076	1.93875	-0.277277	0.289096	-1.87519	-1.66896	-0.136005	-2.15231	-0.111037	2.10786	-0.915714	5.24078	-5.69349	-2.18699	0.409419	1.80864	2.96497
-1.32234	0.686444	1.54614	-1.37782	-0.673884	0.0269757	0.751818	-0.761908	-1.97986	-2.70784	-3.50663	-2.20879	-1.2545	-1.72021	-0.361638	0.124065	-0.648412	0.227699	-1.99908	1.47619	0.791758	-2.01516	-0.77541	-1.86078	-1.3331	0.600258	-0.664018	-1.78086	1.94402	0.333732	-0.621313	0.00257647	-1.07437	-1.33056	1.48888	-0.313502	0.536125	-1.88544	-1.68083	-0.357947	-2.54085	-0.661234	-0.480101	3.20756	-0.121655	2.10035	1.64458	-1.02272	0.25421	-0.063397
-0.754139	-0.963313	0.453493	-0.319967	-1.268	0.0269757	0.751818	-0.944766	-1.07222	-0.871888	-0.177244	0.972376	-0.449737	0.905667	-0.345198	-0.017583	-0.559236	-0.177655	-0.853044	1.3506	1.2458	-0.917915	-0.946142	-0.165475	0.190443	0.600258	1.67853	-0.977981	0.800382	0.177529	-1.01629	0.336487	0.616463	-0.814522	0.611379	-0.224006	0.133077	-0.524154	-1.16729	-0.586824	-0.585206	-1.14967	-0.00797403	-1.13151	0.735424	2.02241	0.161653	-0.813864	-0.207919	0.080811
0.837191	-0.619614	-0.696657	1.26681	0.514352	-0.869448	2.15176	-0.0304763	0.289241	-0.155865	0.265565	-0.0869519	0.28873	0.905667	-0.120192	0.314404	1.05739	0.19392	0.678249	-0.0488838	-0.42768	0.562259	-0.241871	0.49381	0.190443	-0.267674	-0.2381	0.338998	-0.0370333	0.862909	1.61692	1.00431	1.2411	0.862615	-0.379827	0.238389	-0.0164411	1.05303	0.314001	-0.344075	-0.170765	0.0742329	0.350493	0.276118	-0.436423	0.53292	0.80292	-0.45583	0.0371493	0.225019
2.03064	0.274005	-1.15672	0.737884	1.10847	-0.421236	2.15176	1.24953	-0.16458	-1.17941	-0.177244	0.972376	2.14383	0.117115	-0.153973	2.23771	0.731265	1.68022	1.25614	-1.17923	-2.06225	-0.512892	-0.946142	0.117075	-1.3331	0.600258	-0.876977	0.172318	1.55656	1.26139	-1.16181	-1.11046	0.239525	1.8143	-0.817342	0.871252	0.495263	1.05596	1.51225	0.12755	-0.183716	0.798472	0.0488561	-0.689963	-0.0306376	-0.45863	1.70069	0.648108	0.590304	0.188967
0.605163	-0.825834	-0.773334	1.61943	-0.0797658	0.475187	-0.648119	-0.396192	0.743062	0.243455	-0.177244	0.972376	0.00567937	0.905667	-0.238415	0.0665203	0.661199	-0.0425372	0.758715	-0.309043	-1.3228	0.70954	0.206302	0.352535	-0.571329	0.600258	-0.131621	-0.415699	0.606652	0.0277015	-0.482723	0.336487	0.422609	1.76382	0.0997088	0.568671	0.209229	0.757357	0.451283	-0.159124	0.0364555	-0.492807	-0.0210887	0.120084	-0.390914	-0.501929	0.851015	0.327369	-0.789081	1.07224
-0.757363	0.892664	0.261801	-1.20151	-0.0797658	0.0269757	-0.648119	0.152382	-1.07222	-0.986635	-0.177244	0.972376	-0.810612	0.905667	-0.344738	-0.58019	0.293667	0.396597	-0.706742	-0.945986	-0.842808	0.230876	0.377034	-1.29568	-2.85665	0.600258	1.99797	-1.03933	0.644148	-0.342085	1.38131	-0.22003	-1.25746	-0.36205	0.344421	0.1148	0.754366	-0.785433	0.0631642	0.631541	-0.455693	0.500916	-0.764252	-0.789559	1.6949	-2.02173	-1.68199	1.3418	-2.26649	0.6276
-0.335844	-1.51323	-0.0449055	0.737884	-0.673884	-0.421236	0.751818	-0.944766	-0.16458	0.192967	-0.177244	0.972376	-0.489514	0.905667	-0.323057	-0.122933	0.661199	-0.61679	-0.189809	-0.479493	-1.68604	-0.387703	-0.305896	0.540902	0.190443	0.600258	0.933175	-0.75624	0.606652	0.002199	-1.16181	0.44779	0.885704	0.309179	0.346892	0.0657901	0.430255	-0.237991	-0.418171	-0.658492	1.21502	-0.492807	-0.313983	-0.577088	0.246207	-0.618837	0.722761	-0.448371	-1.39825	0.483392
-0.236979	0.205265	-0.159921	-0.496276	-0.0797658	0.0269757	0.751818	-0.0304763	-1.2235	-1.5007	-0.177244	0.972376	-0.164958	-0.411216	-0.331798	0.181166	0.435711	0.599274	-0.309288	0.139508	0.428521	-0.225694	-0.882118	-0.306751	-0.571329	-0.334438	-0.557539	-0.835241	0.969115	0.512249	1.37438	0.893004	-0.2128	-0.281652	-0.251292	-0.0258366	0.423755	0.194546	-0.189367	-0.147565	0.243676	0.164061	-0.812339	-0.650125	0.21966	0.03931	-0.351361	-0.866078	-0.845097	0.411288
0.636327	-0.688354	-0.658319	0.737884	0.514352	-0.869448	0.751818	0.152382	1.49943	1.20274	0.112413	0.177085	0.293341	-0.221963	0.0282918	0.047929	1.15485	-0.718128	0.758715	-0.318014	0.324739	0.392886	-0.113822	0.776361	0.952215	0.199674	-0.664018	0.821681	-0.824454	0.0818944	-0.746044	0.00257647	0.928783	0.703689	-0.592405	0.0913603	-0.0647327	0.905196	0.700425	-0.404184	0.114163	1.01181	0.0313699	-0.497411	-0.561572	0.0782792	-0.0146957	1.15532	0.989415	-0.730359
-0.0305628	-0.894574	-0.313274	0.385267	-0.673884	-0.869448	-0.648119	0.335239	0.894335	1.28536	0.322164	0.177085	-0.0744509	0.905667	-0.195054	-0.360636	-0.739499	-0.988365	0.422221	-1.16129	-1.62117	0.135144	-0.604678	1.34146	0.952215	0.13291	-0.664018	-0.0575022	-0.287008	-1.55345	0.0508484	0.225183	0.551845	0.475583	-1.2425	-0.850476	-1.8023	0.575853	0.529246	-0.524403	0.658117	1.77535	-0.287753	-0.381216	-0.553987	0.160548	0.47427	2.20705	-0.179911	-0.844523
0.730983	0.136525	-0.715826	-1.0252	-1.268	0.923399	-0.648119	1.61524	0.591788	0.0782194	0.99803	-1.4135	-0.170146	0.905667	0.271738	-0.784251	2.88677	1.78156	0.836743	-0.264188	0.934458	2.18235	2.68192	-1.34277	-2.85665	-0.20091	-0.876977	1.70745	-1.49314	0.416615	-0.80148	-0.776547	-0.54666	1.40857	0.579245	1.2889	1.20756	0.62562	1.58005	1.15172	-0.390937	-0.498421	0.647758	0.186481	-0.159579	0.398693	-0.287234	-0.567716	0.744346	0.080811
-1.3399	2.06124	1.20109	-1.55413	-0.0797658	-0.421236	-0.648119	-0.213334	-1.97986	-2.70784	-3.50663	-2.20879	-1.04754	0.905667	-0.360778	1.58436	-0.661151	0.464156	-1.76743	-0.937015	-2.16603	-1.74269	-0.604678	-3.74445	0.190443	0.600258	6.36363	-1.70036	2.00026	-0.759689	-1.00936	-0.55394	-3.50831	-0.900529	-0.636898	-1.15093	-0.177103	-1.79761	-0.357157	-0.711666	-0.377986	-1.90198	1.56578	-2.35986	2.18032	-3.93122	-1.82627	0.491468	-0.71206	1.31259
1.072	-0.275914	-0.85001	-1.0252	-1.268	1.37161	-0.648119	2.16382	1.04561	0.252635	1.15451	-1.57256	0.212635	0.905667	1.10808	-0.540794	1.21027	0.903291	1.12447	-0.676855	0.947431	2.20444	1.63619	-0.259659	-1.3331	-0.267674	-0.557539	2.5971	-1.68687	0.311417	-1.0648	-0.442637	-0.52512	1.31696	-0.224102	0.933047	0.706074	0.889095	1.63428	0.45815	0.153017	-0.481578	0.263062	-0.0791081	-0.110278	0.169207	0.450223	-0.425994	0.47127	0.008707
0.947698	-0.000954721	-0.86918	-1.20151	-1.268	0.0269757	-0.648119	2.52953	0.289241	-0.412899	0.265565	-0.0869519	1.07793	-0.0800235	0.0264517	0.714558	-0.12737	1.30865	0.912332	-1.46631	0.389603	0.849456	0.910573	-0.966036	-0.571329	0.0661459	-0.664018	0.644228	0.000462916	-0.823445	0.632926	-0.22003	-1.55901	1.07202	-1.21284	0.344932	-0.0944505	1.06987	1.61055	-0.112886	-0.300278	-0.12788	0.857593	-0.28162	-0.11407	0.0566296	-0.271202	-0.179846	1.11545	-0.249666
-0.75781	0.823924	0.261801	-0.496276	-0.0797658	0.475187	-0.648119	-0.761908	-1.07222	-0.986635	-0.177244	0.972376	-0.65554	0.905667	-0.344738	-0.450494	-0.237566	0.396597	-0.706742	1.14426	0.75284	-0.512892	0.569108	-1.48405	-1.3331	0.600258	-0.557539	-1.08421	0.975365	0.0277015	-0.635172	-0.108727	-0.805131	-0.500409	1.25158	0.308707	0.468331	-0.384366	-0.226654	0.684715	-1.60836	0.669344	-0.174093	-0.354657	-0.489516	1.04385	-1.41747	-0.61247	-1.50328	1.13834
-0.179666	-0.482134	-0.159921	0.385267	-0.0797658	-0.869448	0.751818	-0.396192	-0.16458	0.0460901	-0.177244	0.972376	-0.139016	0.905667	-0.314357	0.312633	-1.15226	-0.58301	-0.0776438	-0.219333	0.0263659	-0.586533	-0.476628	0.540902	0.952215	0.600258	0.187818	-0.642527	0.72539	-0.118938	1.15264	2.00604	0.734929	0.277393	-0.85442	-0.769504	-1.53112	0.498274	-0.131743	-0.774086	-0.0412522	1.09041	-0.681193	-0.0724684	-0.789115	0.593539	0.137605	1.5059	-0.572021	-0.201596
0.470567	-0.275914	-0.562473	0.0326497	0.514352	0.923399	0.751818	-0.396192	0.137967	-0.137505	0.298859	-0.0869519	0.436884	-0.221963	-0.160653	-0.307518	0.635083	0.666834	0.510002	1.225	0.921485	1.03356	1.38009	-0.448026	-0.571329	0.600258	-0.451059	0.0580065	0.0879541	1.20082	-0.0946711	-0.999154	0.271834	1.67781	1.0835	1.09925	0.985608	0.708322	0.21909	0.44659	-0.429791	-0.363679	0.534098	0.0802455	0.0148711	-0.389351	0.273874	-0.761651	0.898389	-0.00331033
2.18297	0.205265	-1.09921	0.561575	3.48494	1.81982	3.55169	-0.213334	0.894335	-0.284382	0.172342	0.177085	1.61232	0.905667	0.389921	0.660998	1.01153	1.8829	1.3805	1.5031	1.23283	1.08511	0.825207	-0.165475	-0.571329	0.399966	-0.34458	0.638842	0.33168	2.97643	0.0577779	-0.776547	0.734929	1.14868	1.16013	1.84505	1.33851	1.41458	0.500433	1.48694	-0.248473	-0.947561	0.542841	-0.261701	-0.0420147	-0.0689378	1.348	-1.58215	1.00342	-0.598168
-0.998793	-0.000954721	1.39278	-1.73043	-0.673884	-0.869448	0.751818	0.518097	-0.315854	1.52862	1.21111	-1.14946	-1.30292	0.905667	-0.320617	-1.16537	-1.07136	-0.988365	-0.853044	-1.22409	-0.648217	0.70954	0.675816	0.587994	0.952215	-1.26914	0.507257	-0.591955	-1.21816	-0.370775	-0.967788	0.00257647	-0.675895	-0.790215	-2.01618	-2.32929	-2.61861	-1.82616	-0.202926	-0.748656	1.12436	0.422317	-0.309611	0.133363	2.65437	0.684467	0.0654627	0.506386	-0.242929	2.92892
-1.30282	1.23636	3.19468	-1.73043	-1.268	-0.421236	3.55169	-0.944766	-1.97986	-2.70784	-3.50663	-2.20879	-1.81829	-3.0371	-0.363339	-0.2243	-1.45099	-0.0763168	-2.86957	1.05455	-2.84061	-1.86051	0.611791	-5.34557	0.952215	0.600258	2.31741	-2.02684	1.67529	1.33152	0.487407	1.89473	0.0995196	-2.43557	2.09448	-0.942103	-0.391629	-1.88544	-4.11293	-0.801829	-1.5695	0.158447	0.193117	-0.0591889	-0.121655	0.0349801	0.241811	0.185647	0.177188	-0.063397
0.626924	-1.71945	-0.696657	1.61943	-1.268	0.0269757	0.751818	-0.761908	0.743062	0.353613	-0.177244	0.972376	0.435155	-0.221963	-0.216915	0.2604	-1.00512	-0.177655	0.678249	-1.04467	-3.02223	-0.0268651	-0.77541	0.917636	-0.571329	0.600258	-0.557539	-0.294505	0.681644	0.177529	-0.836127	-0.887851	1.43496	1.66472	-0.449039	-0.0300983	-1.15594	0.897877	0.0885869	-0.843443	-0.00239839	0.338103	0.241204	-0.407775	-0.345406	1.01354	0.442207	0.424337	0.226202	-0.916627
0.0717946	-1.16953	-0.17909	0.385267	-0.0797658	-1.31766	2.15176	-0.396192	0.137967	0.353613	0.774961	-1.14946	-0.2791	-0.671438	-0.185354	-0.26945	-1.41978	-0.58301	0.134494	-0.380812	0.0782569	0.422342	-0.0284554	0.540902	0.952215	0.600258	-0.34458	0.862977	-0.955691	0.384737	3.31464	2.33995	1.02571	0.483062	-1.04722	-0.882439	-1.69643	0.542186	0.0174035	-0.646933	0.243676	-0.217708	0.118801	-0.437654	-0.937018	-0.0559481	0.169669	-0.866078	0.0511532	-0.742376
0.525104	0.411485	-0.658319	0.385267	1.70259	-0.421236	-0.648119	0.883813	1.19688	0.863091	0.139048	0.177085	1.41344	0.0303739	0.0856133	0.353357	0.0586248	-0.988365	0.758715	-0.560232	0.23393	-0.41716	-1.07419	1.43565	0.952215	0.333202	-0.664018	0.860882	-0.118275	-0.0743086	-0.815339	-0.999154	0.121059	-0.56024	-0.772849	0.0551358	-0.0545171	0.529745	0.581786	-0.281654	0.619263	-0.00436664	-0.480101	-0.28162	0.177944	1.13911	-0.0307274	0.543681	0.520284	-0.874567
0.820893	0.480225	-0.830841	0.0326497	1.10847	0.475187	-0.648119	0.883813	0.743062	0.142478	-0.177244	0.972376	1.14249	-0.0800235	-0.0795711	0.844254	0.949109	-0.00875766	0.836743	-0.10271	0.363657	-0.10787	-0.220529	0.446718	0.190443	0.600258	-0.025141	0.157655	0.500413	0.400676	1.5892	0.11388	-0.266649	-0.0572861	-0.142531	0.845682	0.821231	0.811516	0.880078	0.550625	0.191871	0.354946	-0.401414	-0.208583	-0.0458071	-0.411001	-0.359377	0.155811	-0.10289	-0.159536
-0.225337	1.37384	0.0701094	0.0326497	1.70259	0.0269757	0.751818	-0.396192	0.137967	0.674905	0.298859	-0.0869519	-0.484903	-0.671438	-0.247515	-0.775398	-0.375789	-0.447892	-0.0776438	1.53002	1.37553	0.518074	0.248985	0.164167	-0.571329	-2.20383	1.03965	-0.0598962	-0.736963	1.00955	1.13878	0.7817	0.411839	-0.82574	0.72014	0.0764443	-0.237468	0.23114	-0.406307	0.742512	-0.72767	0.298803	-0.169721	-0.620246	-1.25179	-0.917601	-0.688026	0.290074	0.0861629	-1.23509
1.30268	-0.482134	-0.926687	0.208958	-0.673884	1.37161	2.15176	0.152382	-0.16458	-0.871888	-0.177244	0.972376	0.514132	-0.221963	-0.187514	0.785825	1.02045	2.15313	0.836743	0.121566	0.207984	0.657991	0.0142277	-0.306751	-1.3331	0.600258	0.294298	-0.0269792	0.506662	1.75868	2.46231	1.67213	0.3903	1.1786	0.361723	1.11843	0.845377	0.954963	0.578396	1.46844	-0.274375	0.00124761	-0.139121	-0.112307	-1.42244	-0.428321	0.458239	-0.440912	-0.796083	-0.532073
-0.723333	-0.000954721	0.875214	-0.496276	0.514352	-1.31766	2.15176	-0.944766	-0.315854	0.89981	-0.177244	0.972376	-0.909766	-1.06571	-0.338058	-0.712542	-1.56692	-0.887026	-0.853044	1.39545	0.389603	-0.674901	-0.604678	0.587994	0.190443	-0.401202	0.720216	-0.734395	-0.386998	0.585569	0.362676	1.33822	1.29495	-1.04076	-0.364996	-1.24042	-1.59985	-1.5561	-1.59609	-0.591447	-0.559303	0.456002	-0.821082	-2.64536	1.57733	-2.16462	0.097526	-0.29919	-0.537011	-0.345804
-0.102831	-0.619614	-0.121582	-0.496276	-0.673884	0.0269757	-0.648119	0.518097	0.289241	1.04669	1.85701	-1.57256	-0.775447	-0.671438	0.448083	-1.09101	0.144616	-0.684349	0.422221	0.274073	1.02527	2.06452	0.931915	0.682177	-0.571329	-1.00208	-0.557539	2.01477	-2.13682	-0.574795	-0.489652	-0.887851	0.196446	0.705559	-0.631955	-0.456269	-0.815109	-0.543914	0.783472	-0.639997	0.658117	-0.257008	-0.449501	-0.623566	0.356186	-0.532238	0.618555	-0.284272	-0.796083	0.122872
-1.17046	1.6488	1.20109	-1.73043	-1.268	1.37161	-0.648119	-0.213334	-1.07222	-0.412899	-0.177244	0.972376	-1.30696	-3.0371	-0.354258	-0.934309	-0.768799	-0.143876	-1.36022	-0.721711	0.610139	-0.365611	0.377034	-1.2015	-2.85665	0.600258	-0.664018	-1.16531	-0.0807789	0.311417	-0.455005	-0.442637	-1.76363	-0.846307	1.74348	0.102015	0.290024	-1.88032	-0.607993	1.68114	-1.80263	-0.12788	1.1942	1.78666	3.28012	0.307765	-0.239139	0.24532	1.78064	1.89543
-0.0847414	-0.344654	-0.370781	0.385267	-0.673884	0.0269757	-0.648119	-0.213334	-0.16458	-0.206354	-0.177244	0.972376	0.906136	-0.0800235	-0.280196	0.738904	-0.558599	-0.481672	0.134494	-0.228304	0.000420413	-1.13147	-0.668702	0.164167	0.952215	0.600258	0.0813385	-0.249618	0.887874	-0.574795	-0.780691	-0.999154	-0.342036	-1.07254	-0.238933	0.112669	-0.0730908	0.397275	0.197057	-0.642309	-0.766524	0.635658	0.166888	-0.367936	-0.12924	0.0306502	0.049431	-0.030665	0.2192	-0.159536
0.416299	-1.16953	-0.504966	1.26681	0.514352	0.923399	0.751818	-1.12762	1.04561	0.964068	0.488634	-0.618207	-0.2399	-0.411216	0.0295918	-0.748396	1.00198	-0.177655	0.595345	0.893074	1.07716	1.23975	1.44411	-0.0242	-0.571329	0.600258	-0.557539	1.14307	-1.41189	1.20082	1.04177	0.225183	1.38111	1.41231	1.4518	1.07155	1.04783	0.40679	0.0190984	1.12166	2.18637	-0.200866	-0.67245	-0.0459094	-0.436423	-0.281104	-0.479614	1.28213	-1.52429	-0.195588
1.9496	1.71754	-1.09921	-0.143659	-0.0797658	-0.421236	-0.648119	1.7981	1.49943	0.147068	0.691726	-0.936323	1.19841	0.905667	1.81668	0.209053	1.31027	2.49093	1.49998	-0.246246	0.337712	1.42385	2.27643	-1.29568	-0.571329	0.199674	-0.557539	2.15482	-0.730713	1.63436	-0.323345	-0.887851	-0.471272	0.557851	1.37765	2.35859	2.09631	1.25723	1.70208	2.78853	-0.196668	0.523373	0.945024	-0.26834	-0.0192604	1.97911	-0.223107	0.24532	-0.1379	-1.06684
0.372867	0.205265	-0.61998	-1.20151	-1.268	0.923399	-0.648119	1.43239	-0.769675	-1.23908	0.655103	-0.618207	1.12059	0.0303739	-0.210795	1.09037	-0.0260922	0.565495	0.422221	-0.910102	0.843649	0.429706	-0.946142	0.305443	0.952215	-0.267674	-0.025141	0.0669839	0.72539	-0.0233035	-0.787621	-0.887851	-1.35438	0.643858	-0.540497	0.526054	0.454401	0.640257	0.678392	-0.0111634	-0.468644	0.310032	0.158145	-0.28494	-0.0230528	0.571889	0.265859	0.327369	-0.1379	-0.0513797
2.42548	-0.482134	-1.23339	1.79573	1.70259	0.923399	-0.648119	1.24953	3.01217	0.922759	0.901478	-1.01585	1.49875	0.0303739	10.293	0.0355349	1.81284	0.19392	1.97302	0.148479	0.830676	1.78469	1.31606	0.352535	0.190443	-0.601495	-0.664018	2.75541	-1.22441	0.856533	-0.898493	-0.999154	0.541075	0.387707	0.102181	1.50198	0.92803	1.37652	1.64615	1.34129	0.360237	-0.273851	0.00514062	0.0404071	-0.413669	-0.683785	0.578476	0.0215483	-0.459989	-0.688298
0.902295	-0.275914	-0.926687	0.561575	-0.673884	0.0269757	-0.648119	1.06667	-0.16458	-0.871888	-0.177244	0.972376	0.444378	-0.411216	-0.227695	1.27672	0.647185	1.98424	0.836743	-1.09849	-1.05037	-0.0710494	0.248985	-0.259659	0.190443	0.600258	-0.34458	-0.23675	0.81913	-0.574795	0.522054	-0.55394	-0.568199	0.933664	-0.864307	0.404596	0.138649	1.21039	1.06651	-0.200738	-0.0930574	-0.0380522	0.949395	-0.294899	-0.846001	-0.0905874	1.1476	-0.634847	1.17847	-0.844523
0.623432	0.274005	-0.658319	-1.20151	-1.268	0.923399	-0.648119	1.7981	0.591788	0.183787	0.99803	-1.4135	-0.194935	0.905667	0.222177	-0.786021	2.83836	1.20731	0.758715	-0.587145	0.869594	2.08662	2.3618	-1.2015	-2.09487	-0.20091	-0.876977	1.68171	-1.48064	0.416615	-0.66289	-0.665244	-0.762053	1.51141	0.50509	1.2271	1.20385	0.564874	1.54615	1.17484	-0.365034	-0.200866	0.542841	0.126724	0.0262482	0.688797	-0.311282	-0.321568	0.877384	0.243045
-0.310232	2.6799	-0.159921	-0.143659	-0.0797658	0.0269757	-0.648119	-0.57905	-1.07222	-1.25744	-0.177244	0.972376	-0.361536	-0.671438	-0.331598	-0.0122712	0.21723	1.51132	-0.309288	0.991755	-0.42768	-0.0784135	1.57216	-2.19042	0.190443	0.600258	-0.34458	-0.885814	0.856627	0.929853	1.17343	0.336487	-0.363575	-0.124596	2.79648	1.47215	1.70998	0.328479	-0.380884	1.69039	-0.274375	0.388631	-1.31944	0.163242	-0.830831	1.65004	-1.68199	1.31196	-0.249931	-3.12782
0.11263	0.136525	-0.294105	-0.143659	0.514352	0.0269757	0.751818	0.152382	0.137967	0.211326	0.298859	-0.0869519	0.292765	-0.221963	-0.240135	-0.132672	0.513421	-0.481672	0.234467	0.0677395	-0.388762	-0.100506	0.419717	-0.259659	0.952215	0.13291	1.25261	-0.195155	0.406672	0.678016	1.19422	0.225183	-0.320497	-0.902398	0.176336	0.445082	0.761795	0.507056	0.293663	0.428095	2.58786	1.46095	-0.0298318	-0.241782	-0.451592	-2.96998	-1.03271	1.4686	-1.70634	-0.111466
-1.88732	0.480225	3.19468	-1.37782	-1.268	-0.421236	-0.648119	-0.761908	-1.97986	-2.70784	-3.50663	-2.20879	-1.28966	0.905667	-0.363059	0.65303	-1.12295	-0.61679	-2.86957	-0.174478	-2.10116	-4.26856	-4.40348	0.964728	0.952215	0.600258	1.67853	-1.82724	1.67529	-1.31756	-1.16181	-1.11046	-0.632817	-1.87839	0.907999	-1.10192	0.373606	-1.88544	-2.57401	-0.905864	-1.12916	0.394245	0.437924	-0.0591889	-0.121655	0.0349801	0.466255	0.170729	3.73418	-0.063397
0.0680334	-0.000954721	-0.389951	-0.496276	-0.673884	0.0269757	-0.648119	0.883813	0.440514	0.48672	-0.177244	0.972376	-0.149969	0.905667	-0.281476	-0.233153	1.02746	-0.481672	0.329563	-0.820392	-0.557408	0.466526	0.803865	-0.259659	0.190443	-0.801787	-0.557539	-0.576693	0.500413	-0.574795	0.16865	0.893004	-0.622047	-0.0516769	-0.777793	-0.0471451	0.0987156	0.521694	0.8072	-0.20305	0.295481	0.377403	-0.462615	-0.570448	-0.569156	-0.415331	-0.752153	1.0136	-0.151903	-0.580142
-2.25484	5.49824	7.29688	-1.55413	0.514352	-1.31766	-0.648119	-1.31048	-1.97986	-2.70784	-3.50663	-2.20879	-2.13939	0.905667	-0.363999	-0.398704	-2.08351	-0.718128	-4.23506	0.274073	-4.11194	-5.12279	-4.25408	-4.16828	2.47576	0.600258	12.8589	-2.17646	1.00661	-1.47057	-1.16181	-1.11046	-3.88525	-3.18345	1.64461	-2.43157	-1.40854	-1.88544	-4.29936	-1.12087	-3.99139	0.158447	0.193117	-0.0591889	-0.121655	0.0349801	0.0654627	0.185647	0.177188	-0.063397
0.176212	-0.207174	-0.696657	-0.672584	-1.268	-0.421236	-0.648119	0.700955	-1.97986	-2.70784	-3.50663	-2.20879	2.56293	0.905667	-0.319317	6.84436	-0.124186	0.633054	0.134494	-1.62778	-1.7509	-2.87675	-3.35774	1.38855	1.71399	0.600258	-0.025141	-0.19336	2.30648	-1.31756	-0.995506	-0.776547	-0.762053	1.17112	-1.53417	-0.279408	-0.145528	0.378979	0.146211	-0.79027	-0.546352	-0.0324379	0.245576	-0.0525492	-0.0685614	0.0955989	0.907126	0.185647	0.177188	0.0567763
-0.669154	2.12998	0.434324	-1.0252	-0.0797658	2.26803	-0.648119	-0.213334	-0.769675	-0.412899	0.655103	-0.618207	-0.578292	-0.671438	-0.319997	-0.650571	-0.758608	-0.211435	-0.567755	-0.488464	-1.8936	0.311881	-0.049797	-0.353843	0.952215	-2.20383	2.84981	-0.458192	-0.230764	1.18488	-1.16181	-1.11046	-0.772822	0.127816	2.30211	0.732747	1.07012	-0.439256	-0.85205	1.44533	0.865337	0.00124761	1.11551	-0.77628	0.291715	-2.02606	-1.31326	-0.940668	0.226202	3.70404
1.41283	-0.138435	-1.02253	0.561575	-0.0797658	0.923399	-0.648119	1.24953	0.894335	-0.142095	0.525257	-0.618207	1.98818	0.117115	0.573446	0.690655	1.00707	0.734393	1.25614	-1.13438	-1.07632	0.488618	-0.49797	0.682177	-0.571329	0.333202	-0.451059	1.1694	0.019211	0.356046	-0.503511	-0.776547	-0.363575	-0.571458	-0.829702	0.504746	-0.00529693	0.877385	1.15295	-0.397249	0.619263	-0.122266	-0.244038	-0.178704	0.0224558	0.567559	0.257843	-0.418535	0.0931649	0.345192
1.55548	1.85502	-1.02253	-1.73043	1.10847	3.61267	-0.648119	1.98096	0.743062	-0.206354	-0.177244	0.972376	0.891148	0.905667	0.0467322	0.643734	0.386664	3.2003	1.12447	-1.08055	-0.0384978	0.326609	0.761182	-0.683485	-2.09487	0.600258	-0.2381	0.327327	0.1317	2.05834	-1.16181	-1.11046	-1.69901	2.78282	0.697893	1.63836	0.705146	1.23893	1.52581	5.70845	-1.0385	0.0686187	0.486011	-0.490771	-0.4478	-0.125227	-0.150965	0.871879	0.233204	-0.423917
1.97548	-0.344654	-1.08004	1.44312	1.10847	0.475187	2.15176	0.518097	2.2558	0.863091	-0.177244	0.972376	1.99856	0.117115	0.561146	0.898257	0.143979	-0.447892	1.44146	-0.0668258	0.298794	0.591715	0.0142277	0.635085	0.952215	0.266438	-0.451059	0.589466	0.531659	1.7013	1.27044	-0.108727	0.810317	-0.16386	-0.322975	0.81585	0.0792132	1.06474	0.929228	0.918216	0.062358	0.394245	0.529727	-0.128906	-0.227842	-0.220485	1.64458	0.193106	0.128175	0.303132
-0.012742	-1.78819	-0.217428	0.561575	-0.673884	-0.869448	0.751818	-0.213334	1.04561	1.46437	0.488634	-0.618207	-0.50335	-0.671438	-0.0744109	-0.643046	0.80388	-0.887026	0.329563	0.103624	0.182039	0.613807	0.206302	1.01182	0.190443	-0.668259	-0.2381	1.00183	-1.45564	-0.370775	1.33281	1.22691	1.06879	0.23626	-0.617124	-0.400867	-0.145528	0.0650046	0.230954	-0.952102	0.619263	0.298803	-1.16206	-0.560489	0.568559	-0.346052	0.907126	0.230402	-2.24549	1.84736
1.45626	0.892664	-1.06087	0.561575	2.89082	1.81982	-0.648119	-0.213334	0.440514	-0.546006	0.23893	-0.0869519	1.94264	0.117115	0.176636	1.11825	0.640179	1.61266	1.19031	0.919987	0.947431	0.267697	0.270326	-0.118384	0.190443	0.600258	-0.770498	0.721733	0.662896	1.60567	0.106284	-0.776547	0.0995196	1.79747	1.27877	1.85997	1.38216	0.892022	0.798726	1.85915	-0.83128	0.141604	0.0444846	-0.294899	0.0603797	0.00467069	0.818951	0.409419	0.947403	-0.616194
-0.272083	0.274005	-0.370781	-1.20151	-1.268	-0.421236	-0.648119	1.06667	-1.97986	-2.70784	-3.50663	-2.20879	1.70744	0.905667	-0.337918	6.33133	-0.642042	0.362818	-0.309288	-1.81618	-1.28388	-3.20077	-3.20835	1.05891	1.71399	0.600258	0.187818	-0.557242	2.25649	-1.31756	-1.09945	-0.887851	-1.48362	-0.341483	-1.61822	-0.40939	0.0569248	0.211379	0.200446	-0.831884	-0.934891	0.203361	0.206232	-0.132226	-0.205087	-0.107907	0.506334	0.252779	0.212198	-0.165544
1.48841	-0.894574	-1.02253	1.61943	-0.0797658	-0.421236	0.751818	0.518097	1.6507	0.532618	-0.177244	0.972376	1.02835	-0.0800235	-0.0251096	0.558303	1.58226	-0.110096	1.25614	-0.945986	-1.43955	0.650627	0.441059	0.352535	0.190443	0.600258	-0.34458	0.0128205	0.769135	0.225346	1.13185	0.00257647	0.778008	1.12625	-0.533081	0.675214	0.184154	0.995216	1.23938	-0.0550893	-0.0801061	0.0124761	-0.156607	-0.225182	-0.599495	-0.532238	-0.0708066	-0.164928	-0.719062	-0.484004
-0.153517	-0.550874	-0.159921	0.561575	-0.673884	-0.421236	0.751818	-0.944766	-0.16458	0.0460901	-0.177244	0.972376	-0.296971	-0.671438	-0.293197	-0.101244	0.903884	-0.110096	-0.0776438	0.911016	1.34959	-0.372975	0.227643	-0.353843	0.190443	0.600258	1.25261	-0.31635	-0.0682802	0.464432	-0.357992	-1.11046	0.497997	0.759781	0.883281	0.526054	0.848163	0.569998	-0.443593	-0.0897676	-0.649962	0.422317	0.311149	-0.670044	0.0869264	-1.56709	-0.343345	0.0215483	-0.249931	-0.59216
0.408329	-0.482134	-0.466627	-0.496276	-0.673884	0.475187	-0.648119	1.24953	0.743062	1.00079	1.56735	-1.14946	-0.480867	0.905667	1.01896	-0.952015	1.16759	-0.481672	0.836743	-0.210362	0.713921	2.48427	1.87094	-0.0712918	-0.571329	-1.53619	-0.131621	2.07702	-1.87435	-0.179506	1.29123	0.893004	-0.2128	1.09446	-0.24882	0.364109	0.307669	0.248705	1.34107	0.208466	0.450896	-0.520878	0.127544	-0.148825	0.227245	-0.562548	0.113558	-0.493126	-0.312948	0.110854
-0.0750699	-0.275914	-0.217428	-1.37782	-1.268	-0.421236	-0.648119	1.7981	0.591788	0.840141	0.99803	-1.4135	-0.479138	0.905667	0.00719121	-0.904651	0.373925	-0.177655	0.329563	-1.46631	0.37663	1.53431	2.25509	-0.966036	-0.571329	-0.267674	-0.770498	1.62097	-1.82435	-1.31756	-0.974717	-0.887851	-0.988215	0.935534	-1.09666	-0.287931	0.0578535	0.12941	1.3648	-0.418056	0.256627	0.450388	0.599671	-0.128906	-0.315067	0.0522997	-0.239139	0.342287	0.79336	-0.357822
-1.0356	0.136525	0.664354	-0.496276	-0.673884	0.0269757	-0.648119	-0.761908	-1.07222	-0.738781	-0.177244	0.972376	-0.782365	0.905667	-0.350198	-0.430132	-0.387891	-0.0763168	-1.01154	1.07249	0.182039	-0.829546	0.86789	-1.7666	0.952215	0.600258	-0.664018	-1.15543	0.931619	-0.574795	-0.718326	-0.331334	-0.783592	-0.537804	0.952492	-0.111071	0.293739	-0.641254	-0.492744	0.0119555	-1.40114	0.220204	-0.567532	0.485269	-1.0963	0.216836	-1.19302	-1.16444	-1.2232	1.30057
-0.927958	1.71754	0.664354	-1.73043	-0.673884	0.923399	-0.648119	0.152382	-1.07222	-0.738781	-0.177244	0.972376	-1.03198	-1.06571	-0.349198	-0.639947	-0.519107	-0.00875766	-1.01154	-0.954957	0.636085	-0.233058	-0.177846	-0.448026	-2.85665	0.600258	0.933175	-1.05339	0.162947	0.171153	0.0162009	0.893004	-2.09749	-0.573328	0.786879	0.108407	0.27888	-1.70833	-0.0537798	0.871978	-1.38819	-0.358065	0.411695	0.591505	1.71007	-0.359042	1.2999	-0.791487	0.464268	1.70315
0.811311	0.342745	-0.734995	-0.143659	0.514352	0.475187	-0.648119	0.700955	1.34816	0.775883	0.428705	-0.30009	0.167669	0.905667	0.268658	-0.316371	1.90648	-0.0425372	0.983045	0.256131	0.817703	1.13665	0.803865	0.49381	-0.571329	-0.735023	-0.451059	0.815397	-0.905696	0.630199	0.598279	0.00257647	0.0779803	0.729865	0.327118	1.0609	1.08776	0.771995	0.769913	1.06386	0.165968	0.214589	-0.821082	-0.494091	-0.364368	0.0436399	0.859031	0.282615	-0.845097	0.495409
3.05368	0.342745	-1.36758	-0.496276	-0.673884	3.61267	-0.648119	3.44382	0.289241	-0.913197	1.85701	-1.57256	4.63191	0.408879	4.81824	1.84641	1.32428	0.464156	1.97302	-1.46631	-2.30873	2.38854	-1.28761	1.24728	0.952215	0.46673	-0.770498	3.21265	0.32543	1.72362	3.97294	1.00431	-1.0636	0.855136	-0.945878	1.2058	-0.0944505	1.14818	1.85461	0.77719	0.541555	0.208975	0.0838285	-0.470852	0.21966	-0.0905874	1.82093	0.222942	0.5763	0.21901
0.847131	0.342745	-0.773334	0.385267	-0.673884	0.475187	-0.648119	0.518097	1.04561	0.45918	0.488634	-0.618207	1.46244	0.905667	0.181476	0.419754	0.607056	-0.481672	0.912332	-0.129623	-0.790917	-0.262515	0.248985	0.49381	0.952215	0.600258	-0.025141	0.992251	-0.124524	0.684391	-1.16181	-1.11046	-0.169722	1.80682	0.327118	1.11417	1.12955	0.782241	0.727542	1.05924	-0.209619	-0.178409	0.293663	-0.158785	0.083134	0.134568	0.321969	-0.0828782	-0.130898	0.062785
2.72118	1.85502	-1.2909	-1.73043	2.29671	4.50909	-0.648119	2.89525	1.49943	-0.192584	-0.177244	0.972376	1.62961	0.0303739	0.900655	1.28558	0.501319	4.99062	1.72187	-1.30483	-0.466598	0.488618	0.611791	-0.448026	-1.3331	0.266438	-0.557539	0.931205	0.0942035	2.5907	-0.558947	-0.887851	-1.58055	2.24247	0.497674	1.99634	0.760867	1.54851	1.92241	7.25048	-0.844232	0.192132	0.267434	-0.311499	-0.398499	-0.0516182	0.0734785	0.625731	0.233204	-0.429926
-1.68144	-0.482134	2.50459	-0.496276	-0.673884	-0.421236	-0.648119	-1.31048	-1.07222	0.353613	-0.177244	0.972376	-1.4897	-1.72021	-0.359398	-1.12288	-0.742684	-0.853247	-1.99908	1.40442	1.88147	-1.7206	-0.284554	0.117075	0.952215	0.600258	0.720216	-1.29548	-0.0682802	-1.02747	-0.309486	1.33822	1.04725	-1.41283	1.5309	-0.905878	0.0671404	-1.88544	-2.59435	-0.621502	-1.09031	1.27568	0.289291	5.32231	-0.121655	2.3688	-2.57175	0.588436	1.69661	-0.063397
0.963638	0.0677852	-0.926687	0.385267	-0.0797658	1.81982	-0.648119	0.335239	-0.16458	-0.871888	-0.177244	0.972376	0.333695	0.905667	-0.185114	0.836287	1.00707	2.35581	0.836743	-0.0578548	-0.181198	0.591715	0.483742	-0.495118	-0.571329	0.600258	0.826695	-0.0757562	0.406672	0.929853	0.806164	0.893004	-0.352806	1.53197	0.534752	1.24841	1.07662	1.15916	0.678392	0.698586	0.191871	0.107918	-0.593762	-0.497411	-0.474347	-0.168526	1.05141	0.118516	-1.40525	-0.520056
0.16448	1.44258	-0.466627	0.208958	-0.673884	0.923399	-0.648119	-0.396192	-0.16458	-0.311921	-0.177244	0.972376	-0.155734	0.905667	-0.273656	-0.230497	0.606419	1.27487	0.234467	1.01867	0.104202	0.20142	1.76424	-1.43695	-0.571329	0.600258	-0.451059	-0.408816	0.281685	1.28689	-0.150107	-0.999154	0.271834	0.634509	3.14007	1.95159	1.90408	0.350435	-0.133437	2.6452	-0.170765	0.293189	-0.628734	-0.839357	0.469957	1.20839	-0.736121	0.745075	-0.06788	-1.4514
-0.651065	1.23636	0.242632	0.0326497	1.10847	0.923399	-0.648119	-1.12762	-0.467127	-0.00898853	-0.177244	0.972376	-0.205311	0.905667	-0.320197	-0.584616	-0.16941	-0.447892	-0.436083	2.31947	1.3885	-0.630717	0.120936	-0.306751	0.190443	-3.67264	0.720216	-0.68891	0.350428	0.697143	-0.683678	-0.665244	0.810317	-1.22399	2.32436	0.74127	1.05712	0.0386572	-1.64185	0.0720645	0.0494067	0.882685	0.118801	-0.77296	0.223452	0.671477	0.698714	-0.0605011	2.23576	-0.796454
-0.649453	-0.825834	0.223463	0.385267	-0.0797658	-1.31766	-0.648119	-0.57905	0.440514	1.37257	0.23893	-0.0869519	-0.718376	0.905667	-0.263176	-0.792661	-1.40768	-0.887026	-0.189809	-0.371841	-0.0384978	0.223512	0.120936	0.870544	0.952215	0.600258	-0.876977	0.192966	-1.21191	-1.80848	-0.330274	-0.887851	0.659541	0.408274	-0.88161	-1.16371	-1.80973	-0.702731	0.00723446	-0.868874	0.17892	0.214589	-0.89977	0.0603263	0.166567	0.264465	-1.18501	0.275156	-0.740068	-0.0213363
0.265226	-0.688354	-0.504966	-1.0252	-1.268	0.0269757	-0.648119	1.61524	0.591788	0.413281	0.99803	-1.4135	-0.0565801	0.905667	0.152435	-0.664736	0.295578	-0.00875766	0.595345	-0.901131	0.623112	1.53431	1.05996	-0.118384	-1.3331	-0.334438	-0.131621	1.6458	-1.27441	-0.823445	-0.468864	-0.665244	-0.191261	1.76008	-0.510835	0.283137	0.471118	0.454362	1.19362	-0.415744	0.360237	-0.273851	0.140659	0.518468	-0.28852	0.0306502	0.362049	-0.575175	0.191192	-0.381856
0.237913	-0.894574	-0.562473	0.737884	-0.673884	0.0269757	-0.648119	-0.213334	0.289241	0.0460901	0.711703	-1.14946	0.0840802	-0.411216	-0.0743709	0.157706	-0.157308	-0.143876	0.510002	-0.0219707	0.454466	0.260333	0.0782524	0.399626	0.952215	-0.401202	-0.876977	1.18018	-0.905696	-0.574795	-0.614383	-0.55394	0.153368	0.868224	-0.288369	0.210688	0.142364	0.768335	0.413996	-0.806453	0.0494067	-0.0773519	-0.139121	-0.543889	-0.550194	1.19107	0.265859	-0.254436	-0.719062	-1.11491
-0.371306	-0.619614	-0.159921	0.385267	-0.673884	-0.869448	-0.648119	-0.213334	-0.16458	0.0460901	-0.177244	0.972376	-0.245665	-0.671438	-0.314357	0.135574	-1.05926	-0.58301	-0.0776438	-1.08055	-1.21902	-0.431888	-0.476628	0.635085	0.952215	0.600258	0.187818	-0.60153	0.556657	-1.55345	1.32588	2.22864	-0.0512556	0.251217	-1.24003	-1.03586	-1.84223	0.280176	0.129263	-0.801829	0.28253	0.933214	-0.821082	-0.27498	-0.565364	0.156218	-0.351361	1.67746	-1.62932	-0.351813
-0.0851892	-0.550874	-0.121582	-0.496276	-0.673884	0.475187	-0.648119	0.518097	0.289241	1.04669	1.85701	-1.57256	-0.895931	0.905667	0.427202	-1.16449	0.83318	-0.481672	0.422221	0.453494	1.01229	2.35909	1.72155	-0.0712918	-1.3331	-1.00208	-0.34458	2.00191	-2.23681	-0.179506	-0.184755	-0.442637	-0.0297163	0.82896	0.149146	0.223473	0.301169	-1.04305	0.883468	0.328684	0.140066	-0.251394	-0.139121	-0.255061	2.241	-0.891621	0.354033	-0.284272	-0.733066	2.56239
1.03573	0.342745	-0.85001	0.561575	1.10847	0.0269757	-0.648119	0.883813	1.80198	0.991608	0.355458	-0.30009	1.40479	0.0303739	0.818633	0.00986123	1.03828	-0.481672	1.12447	0.00494237	0.558248	0.289789	0.120936	0.635085	0.190443	0.333202	-0.664018	1.24691	-0.56823	0.502686	-0.912352	-0.999154	0.217986	-0.438708	-0.00163645	0.918131	0.870451	0.752234	0.919059	0.613046	0.373189	-0.0605092	-0.453872	-0.191984	0.132435	-0.233474	0.145621	1.11803	-0.92912	0.555496
2.72995	1.78628	-1.2909	-1.73043	1.70259	4.9573	-0.648119	2.89525	1.49943	-0.192584	-0.177244	0.972376	1.62961	0.0303739	0.900655	1.28558	0.492401	4.99062	1.72187	-1.28689	-0.272007	0.488618	0.611791	-0.448026	-1.3331	0.266438	-0.557539	0.931205	0.0942035	2.65446	-0.545088	-0.999154	-1.58055	2.23499	0.616323	2.07092	0.850949	1.55217	1.90885	7.59032	-0.883085	0.231432	0.258691	-0.318138	-0.402291	-0.0905874	0.0654627	0.63319	0.191192	-0.4119
0.738953	1.58006	-0.86918	-0.848893	0.514352	3.16446	-0.648119	0.335239	-1.97986	-2.70784	-3.50663	-2.20879	0.828888	0.905667	-0.322257	4.86882	-0.23056	4.45014	0.422221	-1.21512	-3.52817	-1.48495	-0.49797	-1.38986	0.952215	0.600258	0.933175	-0.838234	2.33773	1.75231	-1.16181	-1.11046	-1.72055	2.55471	1.86954	1.91324	1.5131	0.971796	0.544499	1.49619	-1.10326	0.28196	-0.191579	0.315956	-0.413669	0.134568	3.12751	-0.0157469	2.03271	-0.598168
-1.10017	18.2839	1.20109	-1.73043	-1.268	-1.31766	-0.648119	-0.761908	-1.97986	-2.70784	-3.50663	-2.20879	-1.51968	0.905667	-0.361458	-0.947146	-0.726122	1.27487	-1.76743	-2.70431	-5.95407	0.157236	3.27949	-6.42869	-0.571329	0.600258	3.48868	-1.88529	2.00026	1.53235	-1.16181	-1.11046	-3.86371	-1.30813	8.08621	1.92176	2.19475	-1.88544	-2.76214	-0.917424	-3.90073	0.158447	0.193117	-0.0591889	-0.121655	0.0349801	-0.191044	0.185647	0.177188	-0.063397
-0.496947	-0.757094	-0.0449055	0.385267	-0.673884	-0.869448	-0.648119	-0.396192	-0.16458	0.192967	-0.177244	0.972376	-0.0254504	-0.411216	-0.301297	0.28032	-1.24079	-0.751908	-0.189809	-0.963928	-0.959563	-0.888459	-1.13822	0.917636	1.71399	0.600258	-0.34458	-0.287323	0.181695	-1.55345	-0.10853	1.67213	0.056441	0.153992	-1.20295	-1.13175	-1.86081	0.122823	-0.118184	-0.841131	0.308432	0.849	-0.00797403	-0.53393	-1.16835	-0.44997	-0.327313	1.00614	-0.523007	-1.76385
-0.228203	-0.0696946	-0.159921	-0.143659	-0.673884	0.475187	0.751818	-0.213334	-1.07222	-1.25744	-0.177244	0.972376	-0.253735	0.905667	-0.334638	-0.00297558	0.665657	0.700613	-0.309288	-0.0578548	-1.20604	-0.129962	0.441059	-0.683485	-0.571329	0.600258	-0.34458	-1.01539	1.36908	0.636574	-0.739114	0.00257647	-0.0835645	-0.550892	0.685534	0.54097	0.858378	-0.0155015	-0.00293459	0.189971	2.56196	-0.99809	-0.178464	-0.318138	0.242414	2.60262	-0.383424	-0.515503	-0.298944	-0.225631
-0.209487	-0.138435	-0.17909	-0.672584	-0.673884	-0.869448	-0.648119	1.06667	0.591788	1.00997	-0.177244	0.972376	-0.273912	-0.671438	-0.294177	-0.170297	0.773305	-0.988365	0.134494	-1.53807	-1.23199	0.0983237	-0.49797	1.20019	0.952215	0.199674	-0.770498	-0.512056	0.262936	-1.55345	0.369605	0.893004	-0.342036	-0.203124	-1.65282	-0.895224	-0.989701	0.32116	0.666528	-0.471229	0.230725	0.248275	0.0925716	-0.361297	-0.504686	-0.46729	0.329985	-0.0605011	0.170186	-0.496021
-0.461216	-0.344654	-0.0449055	0.208958	-0.673884	-0.421236	-0.648119	-0.213334	-0.467127	-0.293562	0.488634	-0.618207	0.0368091	-0.411216	-0.293857	0.0682909	-0.307633	-0.515451	-0.189809	-0.219333	-0.259034	-0.402431	-0.519311	0.49381	0.952215	0.600258	-0.2381	-0.038949	0.181695	-1.02747	1.75551	1.67213	-0.0189466	-0.681772	-0.758018	-0.673616	-0.867115	0.17259	-0.116489	-0.577576	-0.157814	-0.0099809	-0.536932	0.488589	-0.584326	-0.415331	1.4522	-0.515503	-1.18119	-0.922636
-0.936197	-0.688354	0.875214	-0.496276	-0.0797658	-1.31766	0.751818	-0.57905	-0.315854	0.89981	-0.177244	0.972376	-0.657846	0.905667	-0.337838	-0.564697	-1.8198	-0.988365	-0.853044	0.480407	0.843649	-1.20511	-1.39432	1.20019	0.952215	-0.267674	-0.025141	-0.711354	-0.143273	-0.546105	-0.877704	0.00257647	0.874935	-0.653726	-1.25486	-1.82854	-2.16263	-0.647109	-1.03509	-0.963661	0.748776	0.203361	1.65759	-1.39046	-2.08232	-2.17328	-0.359377	-1.48518	1.19947	-2.69519
-1.16097	0.686444	0.913553	-0.496276	-0.0797658	-0.421236	-0.648119	-0.761908	-1.07222	-0.587315	-0.177244	0.972376	-0.860766	-1.06571	-0.351998	-0.375243	-0.133103	-0.380333	-1.17978	0.0946526	-0.479571	-1.31557	-0.049797	-0.824761	0.952215	0.600258	0.400777	-1.11384	0.644148	-0.759689	-0.0669531	1.00431	-0.53589	-0.980927	-0.169721	-0.965542	-0.168745	-1.1521	-0.950351	-0.341763	0.373189	-0.178409	-1.8178	0.0736057	-2.70427	-1.19904	-2.45151	1.87139	-4.03799	-3.37417
-0.7399	-1.65071	0.242632	0.561575	-1.268	0.0269757	-0.648119	-1.31048	-0.16458	0.532618	-0.177244	0.972376	-0.196664	0.905667	-0.317797	-0.272991	-0.653508	-0.718128	-0.436083	-0.811421	-0.648217	-1.05047	-0.241871	0.117075	0.952215	0.600258	1.25261	-0.521931	0.119201	-0.823445	-0.642101	-0.776547	0.530306	0.441929	0.695421	-0.0940238	-0.0786629	0.0833015	-0.885947	-0.663116	-1.25867	0.39986	0.420438	0.0138481	-0.804284	0.138898	-1.05675	0.924092	0.520284	-1.53552
0.586805	0.548965	-0.696657	0.0326497	1.10847	1.37161	-0.648119	-0.0304763	0.137967	-0.325691	0.774961	-1.14946	0.0690918	-0.411216	-0.0471502	-0.125147	0.533805	1.30865	0.678249	0.641885	0.571221	0.731632	0.910573	-0.589302	-0.571329	0.600258	-0.557539	0.941678	-0.618225	0.968107	2.17127	0.670397	-0.0404859	0.903749	1.08844	1.25054	0.915957	0.933739	0.517382	1.68345	-0.818329	1.03988	-0.0210887	-0.603647	-0.986319	0.247146	0.338001	0.625731	0.345235	-0.664263
0.826982	0.411485	-0.63915	0.561575	-0.0797658	0.0269757	2.15176	-0.396192	0.289241	-0.0594773	-0.177244	0.972376	0.526238	0.905667	-0.207914	0.690212	0.722348	-0.110096	0.595345	1.13529	0.545276	-0.291971	0.291668	0.117075	0.190443	0.333202	-0.876977	-0.13381	0.456667	1.8065	-0.849986	-0.442637	0.853395	0.814002	0.952492	1.13122	1.20385	0.99668	-0.238518	0.885849	-0.390937	0.242661	-0.160978	-0.361297	-0.451592	-0.995539	-0.463583	0.334828	-0.228925	-0.676281
-0.640587	0.480225	0.108448	-0.672584	-0.673884	0.0269757	-0.648119	-0.0304763	-1.07222	-1.08761	-0.177244	0.972376	-0.336171	-0.671438	-0.339678	0.249777	-0.228012	0.430377	-0.567755	-0.0129997	-0.544435	-0.733814	0.505084	-1.57823	0.190443	0.600258	-0.025141	-0.935488	0.969115	-0.574795	0.528984	0.893004	-1.42977	-0.775258	-0.201855	-0.221875	-0.125097	-0.0542908	0.149601	-0.272407	-1.0385	0.484073	-0.0779188	-0.467532	0.0907188	0.0176604	-0.503662	-0.552798	0.338233	0.225019
-0.0670998	-0.275914	-0.217428	-0.496276	-0.673884	0.475187	-0.648119	0.518097	0.137967	0.422461	0.931442	-0.618207	0.0437268	-0.411216	-0.158093	-0.600994	0.69878	-0.684349	0.329563	-0.0578548	-0.0903888	1.49013	0.547767	0.776361	0.190443	0.0661459	0.0813385	-0.0539113	-0.0557814	-0.179506	-1.02322	-0.665244	-0.0297163	-0.449927	-0.285898	0.0125188	0.122861	0.506325	0.37332	0.25008	0.412043	1.15217	0.17126	-0.231822	-0.326444	-0.0429583	0.506334	1.12549	0.2192	-0.345804
1.66393	-0.275914	-1.09921	1.97204	1.10847	0.475187	0.751818	0.335239	0.743062	-0.34864	-0.177244	0.972376	1.87577	0.905667	-0.0363499	1.97699	0.119137	0.633054	1.25614	-0.326986	-0.596326	0.0909596	-0.049797	0.117075	0.952215	0.600258	0.294298	0.321941	1.10035	1.09562	2.1297	1.00431	0.196446	1.15429	-0.0312985	1.14613	0.818445	1.08085	0.793641	0.0142673	2.00505	0.158447	0.20186	-0.464213	-0.553987	-0.250794	1.66061	0.998683	0.660323	0.0928283
-0.291158	0.136525	-0.0449055	0.737884	1.10847	-0.421236	0.751818	-0.944766	-0.16458	0.192967	-0.177244	0.972376	-0.27103	0.905667	-0.311437	-0.231382	0.494949	-0.177655	-0.189809	0.650856	-0.726053	-0.314063	0.86789	-1.01313	0.190443	0.600258	2.21093	-0.609311	0.344178	0.553691	-0.905422	-0.55394	0.056441	0.69808	0.749802	0.19151	0.446972	0.0415847	-0.506303	-0.147565	2.51015	0.0573902	1.22043	-0.570448	-1.97992	-3.88792	-0.920485	0.640649	0.366241	-0.694307
0.783998	-0.825834	-0.773334	2.14835	1.10847	0.923399	0.751818	-1.31048	0.743062	0.243455	-0.177244	0.972376	1.31082	0.905667	-0.109012	0.465347	0.645911	-0.143876	0.758715	0.202305	1.03824	-0.343519	0.355693	-0.0712918	0.952215	0.600258	0.400777	0.10439	0.669146	1.33471	0.106284	-0.999154	1.09033	0.50176	1.42214	1.31021	1.00232	0.701735	-0.0825922	0.906656	1.5129	0.966899	-0.0254602	-0.341377	-0.11407	0.506941	-1.60985	0.953929	1.6546	-0.784437
0.407971	-1.51323	-0.562473	1.0905	-1.268	0.0269757	0.751818	-0.761908	0.289241	0.0460901	0.265565	-0.0869519	0.293341	0.905667	-0.142973	-0.152148	0.846557	0.362818	0.510002	0.471436	0.610139	0.694811	0.995939	-0.259659	0.190443	-0.20091	0.187818	0.276456	-0.280759	0.566442	-0.870775	-0.665244	0.778008	0.759781	0.858562	0.958617	1.0794	0.708322	0.0106241	-0.760215	0.878289	0.315646	-0.0735473	-0.132226	0.560975	0.51127	0.794904	-0.672143	-0.312948	-0.0513797
-0.138204	0.274005	-0.159921	0.385267	0.514352	-0.421236	0.751818	-0.213334	-0.618401	-0.642393	0.56188	-0.618207	-0.060039	-0.411216	-0.282236	0.0134024	0.184745	0.227699	-0.0776438	0.0677395	0.0912296	0.0467753	-0.0284554	-0.636394	0.952215	-0.534731	1.35909	-0.226576	0.150448	0.378361	1.44368	0.225183	-0.0297163	-0.700469	-0.0757915	0.0103879	0.408896	0.278712	0.0987559	-0.623814	2.82098	0.854614	-0.847312	-0.361297	-0.322651	0.775395	-0.343345	0.566058	-1.86038	-0.00331033
-0.0845623	0.755184	-0.370781	0.385267	1.70259	-0.869448	-0.648119	-0.213334	-0.618401	-0.830579	0.56188	-0.618207	0.78277	-0.0800235	-0.258376	0.429935	-1.02614	-0.312774	0.134494	0.552175	0.960403	-0.0489573	-1.75712	1.01182	0.952215	-0.000618186	-0.557539	0.0173091	0.612901	-0.456846	2.20592	1.33822	0.185677	-0.721036	-0.720941	-0.443484	-1.06957	0.343117	-0.0673386	-0.686235	-0.0283009	0.427931	0.437924	-0.600327	-0.0344299	0.294775	0.57046	-0.343945	-0.38997	0.441331
-0.623215	2.06124	0.242632	-1.20151	1.70259	0.0269757	-0.648119	-0.396192	-0.467127	-0.00898853	0.488634	-0.618207	-0.624986	-0.671438	-0.310897	-0.644374	0.151622	-0.110096	-0.436083	0.973813	1.01229	-0.0195011	1.12399	-0.683485	-0.571329	0.600258	-0.131621	-0.226875	-0.424494	0.266788	0.44583	-0.442637	-0.966676	-0.311568	0.692949	0.123323	0.305812	-0.368997	-0.177503	0.754072	-1.0644	-0.0941947	0.280548	-0.298219	-0.982526	0.896633	0.121574	-0.112714	0.50628	0.699703
0.579552	-1.16953	-0.562473	0.385267	-0.673884	-0.421236	2.15176	0.335239	0.440514	0.229686	-0.177244	0.972376	0.450143	-0.411216	-0.241275	0.31706	-0.0604886	-0.447892	0.510002	-0.111681	-0.116334	-0.0857775	-0.476628	0.49381	0.190443	0.0661459	-0.664018	-0.201439	0.406672	0.776838	1.19422	0.670397	0.476457	-0.152642	-0.691279	0.0657901	0.111717	0.798342	0.473316	-0.260847	0.48975	0.186518	-0.637477	-0.590367	1.28911	0.0133305	0.354033	0.185647	-1.39125	2.6405
-1.34903	-0.275914	1.48863	-0.496276	-0.0797658	-1.31766	-0.648119	-0.761908	-0.315854	1.50109	-0.177244	0.972376	-0.970873	-1.06571	-0.346218	-0.859944	-1.90452	-1.05592	-1.17978	0.265102	-0.0903888	-1.33767	-2.03456	1.76529	1.71399	-0.668259	0.294298	-0.843321	-0.399497	-1.80848	-0.600524	0.7817	0.541075	-1.1922	-1.1016	-2.08637	-2.24621	-1.5561	-1.50795	-1.12318	0.165968	1.3206	-1.0484	-0.397815	0.443411	-0.194505	1.25181	0.618272	-0.845097	-0.201596
0.336598	0.0677852	-0.543304	0.914192	1.10847	0.0269757	0.751818	-0.57905	-0.16458	-0.412899	-0.177244	0.972376	0.250682	0.905667	-0.257236	0.590174	0.715341	0.362818	0.329563	0.534233	0.571221	-0.100506	0.377034	-0.683485	0.190443	0.600258	1.67853	-0.191265	0.500413	0.837406	-0.759903	0.00257647	-0.105104	0.744823	0.517449	0.687999	0.784084	0.63733	0.151296	0.795686	2.23817	0.265118	0.276177	-0.563808	-1.27833	-1.96977	-1.00064	1.28213	0.0161434	-2.66515
1.18743	-1.58197	-0.984195	2.14835	-0.673884	1.37161	-0.648119	-0.57905	1.19688	0.211326	0.139048	0.177085	0.582733	0.905667	0.0418721	-0.0189109	1.69436	1.07219	1.19031	-0.623029	-1.0374	1.68159	0.910573	-0.0242	-0.571329	-0.0673822	0.400777	0.331517	0.0567073	0.489935	-1.16181	-1.11046	0.594924	1.71147	0.77452	1.36348	1.0729	1.02742	0.512297	-0.272407	0.140066	-0.970018	-0.47573	-0.0160306	0.515466	0.866323	2.36601	-0.552798	-0.614032	-0.249666
-1.47404	2.95486	1.54614	-1.73043	1.10847	-1.31766	-0.648119	-0.213334	-1.97986	-2.70784	-3.50663	-2.20879	-0.582327	-0.671438	-0.360878	2.26383	-1.9491	-0.380333	-1.99908	-1.78029	-3.12601	-3.74571	-3.97664	1.34146	0.952215	0.600258	-0.876977	-1.52799	1.94402	-1.16773	-1.16181	-1.11046	-2.43135	-1.11742	-2.00877	-2.20996	-2.22113	-0.787628	-1.12323	-0.942854	-1.47884	-0.099809	0.249947	0.0138481	-0.52744	-0.315743	2.51029	-1.1346	1.67561	-1.53552
-0.29062	-0.825834	-0.17909	0.561575	-0.0797658	-1.31766	-0.648119	-0.213334	0.591788	1.00997	-0.177244	0.972376	-0.104428	0.905667	-0.288437	-0.126475	-1.77776	-0.988365	0.134494	-0.434638	-0.0514706	-0.52762	-0.988826	1.34146	0.952215	0.199674	-0.664018	-0.440836	0.281685	-1.80848	0.494336	1.11561	0.594924	0.441929	-1.18812	-1.01029	-1.81994	0.406058	-0.0571695	-0.961349	0.424994	0.573902	-0.0167171	-0.623566	-0.967357	-0.748734	0.370064	0.618272	-0.452987	-0.598168
1.09931	-0.688354	-0.888349	0.0326497	-0.673884	0.0269757	-0.648119	1.61524	1.49943	0.592287	0.691726	-0.936323	0.299683	0.905667	0.934776	-0.325224	0.87522	0.768172	1.19031	-0.533319	0.311766	1.72578	1.82826	-0.353843	-0.571329	-0.000618186	-0.34458	1.99113	-1.3119	-0.574795	-0.240191	-0.22003	-0.158952	2.3023	-0.503419	0.719962	0.580702	1.05743	1.51903	-0.1545	0.230725	0.175289	0.53847	-0.328098	-0.36816	-0.0386284	0.0574468	0.200565	0.415255	-0.964697
2.21234	0.342745	-1.17589	-1.37782	-0.0797658	0.475187	-0.648119	4.54097	2.40707	0.619826	0.511939	-0.618207	1.07447	-0.0800235	2.66718	0.537056	0.744005	0.903291	1.72187	-2.2737	-0.531462	1.69632	1.38009	-0.118384	0.190443	0.13291	-0.557539	2.30803	-1.13692	0.0277015	-0.65596	-0.887851	-1.3113	1.88161	-1.44272	0.722092	0.449758	1.3553	2.35798	0.370298	0.761727	0.388631	0.0313699	-0.344697	-0.11407	-0.207495	0.562445	0.334828	0.205196	-0.0694056
-0.416619	0.342745	-0.159921	-0.319967	-0.0797658	0.0269757	-0.648119	-0.213334	-1.07222	-1.25744	-0.177244	0.972376	0.740111	0.905667	-0.330478	1.59056	0.168184	-0.380333	-0.309288	-0.156536	-0.557408	-1.71323	-2.07725	0.729269	0.952215	0.600258	-0.2381	-0.619784	1.51906	-0.342085	0.4389	0.11388	-0.255879	-1.14172	-0.00905195	0.178725	0.560271	0.152098	-0.279194	-0.517467	-0.598157	0.259503	0.0269984	-0.205263	-0.201295	-0.610177	0.233795	0.454173	0.135177	-0.0573883
0.578208	-1.37575	-0.773334	1.79573	-0.673884	0.475187	-0.648119	-0.761908	0.743062	0.243455	-0.177244	0.972376	1.05775	0.905667	-0.141773	0.499431	0.989875	-0.312774	0.758715	-0.54229	-0.544435	-0.461344	-0.177846	0.729269	0.190443	0.600258	-0.2381	-0.0802449	0.856627	-0.179506	-1.11331	-0.442637	1.09033	1.01967	0.324646	0.781756	0.609491	0.769799	0.176719	-0.614566	-0.261424	0.433545	0.127544	-0.53061	-0.0533919	-0.0559481	0.321969	0.752534	0.730343	-0.484004
-0.0493686	-0.413394	-0.389951	1.44312	1.70259	-0.869448	-0.648119	-0.761908	0.289241	0.284764	0.265565	-0.0869519	-0.0196856	-0.411216	-0.172134	-0.546106	0.263092	-0.143876	0.329563	0.848219	1.12905	0.348701	-0.113822	0.729269	-0.571329	-0.000618186	0.507257	0.184887	-0.324504	-0.456846	0.196368	0.00257647	1.40265	0.797175	0.425991	0.253305	0.283524	0.477781	-0.272414	-0.716289	0.373189	-0.745448	0.918795	-0.26834	-0.117862	0.403023	1.08347	-0.567716	0.0511532	0.237036
-0.39047	1.6488	-0.0449055	-0.848893	1.70259	0.475187	-0.648119	-0.213334	-0.315854	-0.0502975	-0.177244	0.972376	-0.371913	0.905667	-0.304757	-0.538581	0.237613	-0.00875766	-0.189809	1.44928	1.16797	0.0835956	-0.049797	-0.0242	-0.571329	-0.601495	-0.131621	-0.60572	0.1317	0.576006	-0.538159	-0.442637	-0.169722	-0.642508	1.18484	0.594241	0.75158	0.0833015	-0.231738	1.2072	-0.144862	0.107918	-0.112891	-0.354657	-0.144409	0.385703	-1.8904	0.0737616	0.527286	-0.670272
[truncated: 50 more columns]

## Sheet: external_validation_set
MW	Mi	GD	nBM	nN	nO	nHM	nCsp3	Rperim	MCD	RCI	NNRS	MSD	PJI2	Wap	S3K	MAXDP	BAC	MWC01	SIC1	SIC3	SpMax_A	SpMAD_L	AVS_X	ChiA_X	SpDiam_X	VE2sign_X	WiA_Dt	SpMaxA_D/Dt	SM1_Dz(Z)	VE1sign_Dz(Z)	VE2sign_Dz(v)	SpMAD_B(m)	VE1_B(m)	AVS_B(s)	SM2_B(s)	SM6_B(s)	ATS8m	ATS4e	ATSC4e	MATS1m	MATS5v	MATS6v	MATS7v	MATS8v	MATS7e	MATS3i	MATS5i	MATS6i	MATS8i
-2.11165	2.95486	5.37997	-1.55413	-0.673884	-0.421236	-0.648119	-1.12762	-1.97986	-2.70784	-3.50663	-2.20879	-1.92725	-3.0371	-0.363819	-0.123376	-1.19493	-0.61679	-3.6913	2.14005	0.0263659	-4.26856	-2.93091	-2.19042	0.190443	0.600258	4.23404	-2.08669	1.31908	-1.02747	-0.988576	4.34341	-2.1298	-2.86747	2.12909	-1.46416	0.027207	-1.88544	-4.00954	-0.857314	-1.82853	5.2225	0.193117	-0.0591889	-0.121655	0.0349801	0.530381	1.16278	0.177188	-0.063397
-1.4744	1.58006	1.54614	-1.55413	-0.673884	-0.421236	-0.648119	-0.213334	-1.97986	-2.70784	-3.50663	-2.20879	-1.02276	0.905667	-0.361398	2.15715	-0.654145	0.092581	-1.99908	-1.62778	-2.58116	-2.19926	-1.01017	-3.36772	1.71399	0.600258	5.83123	-1.70096	1.94402	-1.02747	-1.00244	-0.665244	-3.42216	-1.1305	-0.995315	-1.47269	-0.220751	-1.75736	-0.604603	-0.82726	-0.106009	1.58447	0.350493	-3.08691	2.11585	-2.30317	-1.37739	2.2891	0.54129	1.75723
0.336688	-0.825834	-0.63915	0.914192	-0.0797658	-0.421236	-0.648119	-0.213334	0.591788	0.293944	-0.177244	0.972376	0.473202	0.905667	-0.227795	0.596814	-0.359228	-0.61679	0.595345	-0.0399127	0.195012	-0.387703	-0.561994	0.729269	0.952215	0.266438	-0.34458	-0.190068	0.512911	-0.759689	-1.10638	-0.999154	0.541075	1.0178	-0.360053	0.244782	0.144221	0.78956	0.21231	-0.838819	-0.0153497	0.658115	0.123172	-0.656765	-0.728437	-0.285433	0.51435	0.827125	-0.109892	-0.490012
-1.56494	1.71754	2.38958	-0.496276	1.10847	-0.869448	-0.648119	-1.31048	-0.618401	1.42306	0.56188	-0.618207	-1.58482	-4.35398	-0.350338	-1.39289	-0.282154	-0.988365	-1.55529	2.75008	1.88147	-0.424524	-0.732727	0.964728	0.190443	-2.53765	1.03965	-0.543776	-1.62437	-0.695932	-0.39264	0.44779	1.16572	-1.36983	1.13046	-1.14453	-0.157601	-1.88544	-2.61638	-0.639997	-0.637011	0.242661	9.70998	-0.0591889	-0.121655	0.0349801	-3.10881	1.22991	1.36752	-0.063397
0.0262129	-0.825834	-0.217428	0.561575	0.514352	-0.869448	0.751818	-0.57905	1.19688	1.6755	0.45534	-0.618207	-0.453196	-0.671438	-0.0582705	-0.521317	-1.12359	-0.988365	0.329563	0.121566	0.324739	0.289789	-0.263213	1.34146	0.952215	-0.601495	-0.34458	1.26756	-1.61187	0.0818944	1.22886	0.670397	1.32726	0.0754639	-0.5578	-0.577727	-1.43454	0.325552	-0.141912	-0.524403	-0.00239839	0.259503	-0.965343	-0.942273	-0.356783	-0.190175	0.979268	1.3045	-1.02015	-0.826497
-0.389843	-1.16953	0.0317711	0.385267	-0.673884	-0.421236	-0.648119	-0.396192	0.440514	1.19356	1.19446	-1.4135	-0.759882	0.905667	-0.0243496	-1.00159	-0.0426534	-0.718128	0.134494	0.112595	0.882567	0.989373	0.718499	0.540902	0.190443	0.600258	-0.770498	1.58625	-2.04308	-1.02747	-0.766832	-0.665244	0.616463	0.799045	-0.169721	-0.328418	-0.396273	-0.579776	0.202141	-0.894305	-0.0801061	0.0461616	-0.64622	-0.354657	0.0869264	0.177867	0.362049	-0.29919	-0.936122	0.735755
2.00235	2.74864	-1.13755	0.737884	1.10847	0.0269757	-0.648119	0.335239	1.49943	0.147068	-0.177244	0.972376	1.13154	0.905667	0.237017	1.17624	0.800695	1.84912	1.44146	0.417609	0.156093	0.216148	1.38009	-0.871853	0.952215	0.399966	0.400777	0.57211	0.175445	2.29424	-0.981647	-0.887851	-0.288188	0.376488	1.93381	2.51414	2.16225	1.32529	0.90889	4.07857	-0.22257	0.343717	-0.313983	-0.0425896	0.181736	-0.133887	-0.0788224	-1.19428	1.96969	-0.189579
-0.0304732	0.274005	-0.370781	-0.672584	-0.673884	0.0269757	-0.648119	0.883813	-0.618401	-0.830579	-0.177244	0.972376	1.17823	0.905667	-0.291517	1.97434	-0.333749	-0.515451	0.134494	-0.569203	-0.155253	-1.24193	-0.882118	0.540902	1.71399	0.333202	-0.451059	-0.428267	1.44407	-0.574795	-0.919281	-0.999154	-0.988215	-1.04076	-1.33396	-0.526587	-0.854113	0.404594	0.263156	-0.351011	0.0364555	0.214589	-0.178464	0.45539	-0.508478	0.121578	0.66665	-0.508044	-0.537011	-0.712333
0.00561604	-0.482134	-0.313274	-0.496276	-0.673884	-0.869448	-0.648119	1.06667	0.743062	1.08341	0.348799	0.177085	-0.124604	0.905667	-0.224735	-0.390736	0.922356	-0.988365	0.422221	-1.04467	-0.233089	0.768452	-0.135163	1.1531	0.952215	-0.000618186	-0.770498	-0.249019	0.000462916	-1.55345	0.875459	1.00431	0.0779803	0.0324604	-1.41553	-0.68427	-0.946053	0.528281	0.752965	-0.436551	0.399091	0.28196	0.136287	-0.155465	-0.599495	-0.389351	-0.255171	0.0513845	0.0581551	-0.568125
1.09913	-0.963313	-0.85001	1.44312	0.514352	-0.421236	0.751818	0.152382	1.80198	0.991608	0.355458	-0.30009	2.09137	0.905667	0.71631	0.427722	0.101939	-0.988365	1.12447	-0.129623	0.739867	0.0394113	-0.732727	1.38855	0.952215	0.399966	-0.131621	1.26307	-0.124524	0.378361	-0.676749	-0.887851	0.896474	-0.29474	-0.656673	0.257567	-0.0628753	0.665873	0.673307	-0.512843	0.632214	0.203361	-0.117263	0.0138481	0.280338	-0.237804	1.22776	0.282615	-0.691054	1.13834
-0.882556	1.03014	0.453493	-1.37782	-0.0797658	-0.421236	-0.648119	0.335239	-1.2235	-1.17941	-0.177244	0.972376	-0.759306	0.905667	-0.347698	-0.44828	0.226148	0.261479	-0.853044	-0.963928	-0.103362	-0.277243	-0.476628	-0.400934	-1.3331	-1.46943	1.25261	-1.17189	0.856627	-0.759689	0.30724	-0.776547	-1.50516	-0.995884	-0.421849	-0.379558	0.401466	-0.538059	-0.124963	-0.5822	-0.403888	-1.01493	0.166888	-0.0890677	-0.451592	-0.411001	0.602524	-0.828782	0.548292	-0.886584
0.479791	-0.344654	-0.61998	0.914192	-0.0797658	0.923399	0.751818	-0.57905	-0.16458	-0.504697	-0.177244	0.972376	0.0489151	-0.411216	-0.257536	0.584419	0.414691	0.599274	0.422221	0.570117	0.545276	0.238241	0.419717	-0.400934	0.952215	0.600258	0.294298	-0.311262	0.381675	1.06055	1.15957	-0.999154	0.0887499	0.533545	0.846203	0.979926	0.897383	0.755162	0.0818075	0.566809	1.86259	0.725486	-0.720537	-0.706563	-0.451592	-1.21203	0.0654627	0.603354	-0.256933	-0.417908
1.26086	0.274005	-0.984195	0.561575	1.70259	-0.421236	-0.648119	1.24953	0.289241	-0.481747	1.2777	-1.4135	0.730311	-0.221963	0.571566	0.447641	1.54022	1.03841	1.19031	-0.36287	0.66203	1.03356	0.0995939	0.540902	0.190443	0.199674	-0.664018	1.37379	-0.218265	-0.0743086	1.11799	0.670397	-0.0835645	0.185777	-0.688807	0.632597	0.461831	1.16208	1.32921	0.62923	0.399091	-0.363679	0.249947	-0.162105	-0.27335	-0.263784	-0.175012	-0.754192	0.723341	0.30914
-0.66799	-1.58197	0.223463	0.737884	-0.0797658	-0.869448	-0.648119	-1.31048	0.289241	1.11553	0.711703	-1.14946	-0.893048	-1.06571	-0.236595	-0.921472	0.271373	-0.853247	-0.189809	-0.551261	-0.764971	0.252969	0.0782524	0.964728	0.190443	-1.20237	0.187818	0.953947	-1.69312	-1.24105	-1.16181	-1.11046	1.33803	0.570939	0.215885	-0.413652	-0.108381	-1.54951	-0.540199	-1.0492	-0.144862	-0.936333	-0.930371	0.631343	1.91865	0.086939	0.434191	-1.56723	-0.417978	1.12632
-1.08091	1.9925	0.664354	-1.20151	-0.0797658	0.923399	-0.648119	-0.761908	-1.97986	-2.70784	-3.50663	-2.20879	-0.784094	-1.06571	-0.358698	0.971294	-0.600639	0.734393	-1.36022	1.08147	0.882567	-1.78687	-0.241871	-2.00206	0.190443	0.600258	0.0813385	-1.57408	2.08775	0.356046	-0.122389	-0.999154	-1.54824	-0.575198	2.56166	0.58998	0.961462	-1.51218	-1.12661	0.481269	-1.94509	-0.116652	0.101315	0.485269	-0.910471	1.97911	0.746809	-0.358863	0.0581551	1.66109
-0.452261	1.37384	-0.159921	-1.37782	-0.0797658	0.475187	-0.648119	0.518097	-1.97986	-2.70784	-3.50663	-2.20879	-0.0911688	0.905667	-0.350338	2.22178	0.0318721	1.51132	-0.567755	-1.13438	-0.583353	-1.15356	-0.49797	-1.57823	0.190443	0.600258	0.400777	-1.27184	2.21899	0.0277015	-0.572806	-0.331334	-2.19442	0.146513	-0.374884	0.0125188	0.437685	0.262611	0.32417	0.578368	-0.507498	-0.593863	-0.182836	0.315956	-1.81685	-0.164196	-1.45755	-2.22362	1.57758	-1.06684
-0.128622	-0.482134	-0.370781	0.385267	-0.673884	-1.31766	-0.648119	0.335239	-0.16458	-0.206354	-0.177244	0.972376	0.650757	0.905667	-0.277456	0.365751	-2.54276	-0.0425372	0.134494	-1.40351	-1.37469	-0.704357	0.419717	-0.448026	0.190443	0.600258	0.0813385	-0.402233	0.906622	-2.18145	-0.79455	-0.776547	-0.298958	1.02528	-1.58361	-1.03799	-1.98432	0.337262	0.647885	-0.898928	0.191871	0.0517759	0.695846	-0.753041	-0.148202	-0.679455	-0.816279	-0.127632	0.975411	-0.333787
1.4105	-1.37575	-1.02253	1.44312	-1.268	3.61267	-0.648119	-0.761908	1.04561	-0.00898853	0.488634	-0.618207	1.69937	0.905667	0.596347	0.494562	0.643363	0.768172	1.25614	0.570117	-0.596326	0.171964	0.739841	0.0228919	0.190443	0.600258	-0.770498	1.39504	-0.343252	1.60567	-1.16181	-1.11046	0.627233	2.8146	1.5927	1.86636	1.28929	0.82103	0.349593	2.7238	-0.701768	-1.16652	-0.851683	-0.0757882	-0.0989005	0.918282	0.9953	-1.40313	-1.5873	0.910007
-0.0510701	-0.275914	0.261801	0.0326497	-0.0797658	0.475187	4.95163	-1.31048	-1.07222	-0.986635	-0.177244	0.972376	-0.943202	-3.0371	-0.344458	-0.353553	-0.15476	1.27487	-0.706742	0.677769	-0.492544	0.142508	2.74595	-3.55609	-0.571329	0.600258	2.21093	-1.07434	0.456667	2.41219	-0.946999	-0.887851	0.971861	-0.593895	2.90277	0.89043	1.04783	-1.86495	-1.10967	0.559873	-0.0801061	-0.172794	-2.73582	0.445431	8.07369	-4.09143	-0.888422	-3.6483	0.947403	2.72462
-0.945242	-0.0696946	0.453493	-0.496276	-0.673884	-0.869448	-0.648119	-0.213334	-1.07222	-0.871888	-0.177244	0.972376	-0.731058	0.905667	-0.348718	-0.43146	0.468197	-0.245215	-0.853044	-0.89216	-1.34874	-0.888459	-0.668702	0.258351	-2.09487	0.600258	-0.131621	-1.14346	1.08785	-1.55345	-0.24712	1.00431	-0.00817696	-0.69112	-0.943406	-0.995374	-0.203106	-0.705659	-0.397833	-0.873498	-0.157814	-0.099809	0.599671	-0.922354	-0.341613	-0.0299686	2.45418	-0.30665	1.17147	-0.670272
1.26946	-1.10079	-1.02253	1.79573	-0.0797658	-0.421236	-0.648119	0.518097	1.6507	0.532618	-0.177244	0.972376	1.07101	0.905667	-0.0338299	0.433034	1.11472	-0.515451	1.25614	-1.09849	-1.77685	0.43707	-0.455287	1.1531	-0.571329	0.600258	-0.451059	0.0397525	0.775385	-0.759689	-0.468864	-0.55394	0.993401	0.928055	-0.473757	0.679475	0.293739	0.89495	1.12244	-0.415744	0.243676	-0.0492807	-0.156607	-0.27498	-0.083731	-0.398011	0.698714	0.148352	-0.551015	0.423305
0.121137	-0.688354	-0.485796	1.26681	-0.0797658	0.0269757	-0.648119	-0.57905	0.591788	0.541798	-0.177244	0.972376	0.00164403	-1.72021	-0.225415	-0.0330757	-0.691089	-0.58301	0.422221	-0.326986	-1.43955	0.275061	-1.07419	1.48274	0.952215	-0.735023	-0.876977	-0.268171	0.287934	-0.342085	0.231015	1.22691	0.864165	0.417622	-0.130172	0.106276	-0.300618	0.690025	-0.0181882	-0.596071	-0.131911	0.293189	-0.134749	-0.972152	-1.03941	-0.268114	0.642603	1.18516	0.730343	-1.57157
0.158122	-0.413394	-0.696657	-0.496276	-1.268	-0.421236	-0.648119	0.335239	-1.97986	-2.70784	-3.50663	-2.20879	2.65863	0.905667	-0.318597	7.63759	-0.643953	0.633054	0.134494	-1.62778	-2.77575	-3.18604	-3.27237	1.24728	1.71399	0.600258	-0.025141	-0.154458	2.30648	-1.31756	-1.07866	-0.999154	-0.52512	1.64977	-1.13868	0.0061262	0.0977869	0.368732	0.100451	-0.855003	-0.857183	0.276346	0.210603	-0.165425	-0.0458071	-0.172856	0.506334	0.260238	0.128175	-0.027345
-1.41207	0.274005	1.54614	-0.672584	-0.673884	-0.421236	-0.648119	-0.944766	-1.07222	-0.206354	-0.177244	0.972376	-1.1565	-1.06571	-0.355898	-0.824089	-0.822305	-0.650569	-1.55529	1.09044	0.558248	-1.17566	-0.860776	-0.118384	0.190443	0.600258	0.507257	-1.17818	0.150448	-1.02747	1.11799	1.67213	-0.665126	-1.26699	0.433407	-0.912271	-0.437135	-1.66588	-1.38593	-0.834196	-1.58245	-0.532107	-0.0516895	0.0603263	1.29291	-0.385021	-0.19906	-1.49264	-0.31995	3.25939
0.606059	-0.482134	-0.715826	0.561575	-0.0797658	-0.421236	-0.648119	0.700955	1.49943	1.06046	-0.177244	0.972376	0.088692	-0.411216	-0.131692	-0.139754	1.58353	-0.853247	0.836743	-1.02673	-1.02443	1.31339	-0.561994	1.34146	-0.571329	-0.20091	-0.876977	0.00683554	-0.105776	-0.759689	2.17127	1.44952	0.433379	0.855136	-0.940934	0.0125188	-0.106523	0.874457	0.903806	-0.607631	0.554507	0.119147	-0.383927	-0.235142	-0.277143	-0.060278	1.46823	0.357205	-0.845097	0.062785
-0.362441	-0.275914	-0.159921	0.385267	-0.0797658	-0.869448	-0.648119	-0.213334	-0.16458	0.0460901	-0.177244	0.972376	-0.311383	-0.671438	-0.318597	-0.0932759	-1.03123	-0.58301	-0.0776438	-0.640971	-0.42768	0.0541394	-0.00711385	0.399626	0.190443	0.600258	0.187818	-0.714945	0.719141	-1.24105	1.4714	2.22864	0.0995196	0.340964	-1.0843	-0.942103	-1.72522	0.178445	0.105535	-0.769463	0.347286	0.310032	-0.0560611	-0.696603	-0.106485	0.03931	0.410144	0.31991	0.310225	0.39927
-0.874675	0.480225	0.453493	-0.496276	-0.673884	0.923399	-0.648119	-0.944766	-1.07222	-0.871888	-0.177244	0.972376	-0.758729	0.905667	-0.347478	-0.569566	-0.542038	0.295258	-0.853044	1.3506	1.2458	-0.645445	0.675816	-1.43695	-1.3331	0.600258	-0.131621	-1.10905	0.844128	0.171153	-0.0738826	0.11388	-0.492811	-0.648117	2.03516	0.496222	0.598347	-0.649304	-0.670702	0.876602	-2.23002	0.422317	-0.0342033	-0.115627	0.318262	0.346734	-0.511678	-0.910832	-0.824091	1.78126
-0.506887	1.44258	0.0892786	-0.496276	1.10847	0.475187	-0.648119	-0.396192	-0.618401	-0.412899	0.56188	-0.618207	-0.639975	-0.671438	-0.304257	-0.812138	0.427431	0.295258	-0.309288	0.731595	0.298794	0.657991	0.419717	-0.636394	-2.09487	-1.20237	-0.131621	-0.290016	-0.461991	0.400676	1.20115	0.559093	0.0349017	-0.238649	1.0835	0.449343	0.687501	-0.164804	-0.206316	1.11473	-0.261424	-1.79531	-0.611248	0.312636	-1.65757	0.450652	-1.61786	-0.642306	-0.35496	-1.51749
0.0430486	0.961404	-0.17909	-0.319967	-0.673884	-0.421236	0.751818	-0.396192	-0.0133065	0.133298	0.335482	-0.0869519	-0.605963	0.905667	-0.268916	-0.542122	0.810886	-0.143876	0.134494	1.60178	0.584194	1.01883	1.8496	-0.918944	0.190443	0.13291	-0.025141	-0.185879	-0.293257	1.18807	0.896247	0.00257647	0.745699	0.488672	1.87449	1.18236	1.47595	-0.1165	-0.684261	0.490516	-0.481596	-0.0268237	-0.689936	-0.872556	-0.569156	-1.8442	0.129589	-0.388699	-0.92912	-0.129492
0.83934	0.342745	-0.830841	-0.496276	-0.0797658	0.475187	-0.648119	1.61524	0.289241	-0.334871	0.265565	-0.0869519	1.00817	0.905667	-0.162893	1.32497	0.774579	-0.447892	0.836743	-1.00878	-0.116334	-0.233058	-1.15956	1.05891	0.952215	0.333202	-0.2381	0.158553	0.812881	0.0277015	2.51082	0.44779	-0.762053	-0.264825	-1.0843	0.293791	0.128433	0.94984	0.880078	-0.126758	0.204822	0.147218	0.350493	-0.208583	-0.417461	-0.44997	0.867046	-0.2246	0.422257	-0.36383
0.768684	-0.275914	-0.830841	-1.0252	-1.268	-0.869448	-0.648119	2.34668	0.289241	-0.334871	0.265565	-0.0869519	0.955137	-0.0800235	-0.0143294	0.490578	-0.185335	0.801952	0.836743	-1.52013	0.0523114	0.849456	0.398376	-0.400934	-0.571329	-0.000618186	-0.770498	0.586175	-0.0120358	-1.89774	-0.233261	-0.665244	-0.998985	1.27208	-1.72203	-0.268754	-0.894047	0.982043	1.50717	-0.639997	-0.0412522	0.231432	0.617158	-0.185344	-0.444008	0.143228	-0.191044	0.208024	0.891388	-0.610186
0.698207	0.411485	-0.658319	0.737884	2.29671	0.0269757	0.751818	-0.213334	1.19688	0.863091	0.139048	0.177085	0.263365	-0.221963	-0.00372908	-0.174723	0.958664	-0.481672	0.758715	0.579088	0.441494	0.797908	0.355693	0.540902	0.190443	-0.134146	-0.131621	0.61191	-0.580729	1.153	1.47833	0.670397	0.971861	0.541024	0.294984	0.638989	0.505479	0.900073	0.26824	1.10779	0.101212	1.80904	0.350493	-0.331418	-1.35039	-0.92626	0.546413	1.16278	-0.158905	-0.532073
-0.045697	-0.894574	-0.17909	0.385267	-0.673884	0.0269757	0.751818	-0.57905	0.591788	1.00997	0.215624	-0.0869519	-0.422067	0.905667	-0.207514	-0.526629	-0.296167	-0.481672	0.134494	0.453494	0.623112	0.311881	0.355693	0.258351	0.190443	-0.401202	-0.664018	0.426976	-1.08693	0.362422	0.196368	-0.331334	0.519536	0.445668	0.309815	0.187249	-0.0368722	0.174054	0.120789	-0.28859	-0.844232	0.0966899	-0.541303	-0.0957074	0.530636	-0.588527	0.313954	-0.179846	-0.466991	0.164932
1.70897	-0.757094	-1.13755	1.61943	-0.673884	0.475187	-0.648119	1.06667	1.6507	0.270995	-0.177244	0.972376	2.28565	0.117115	0.204156	0.950933	1.10134	0.261479	1.44146	-0.999812	-1.19307	0.503346	0.739841	0.164167	0.190443	0.600258	-0.664018	0.450617	1.00661	-0.179506	0.369605	-0.442637	0.217986	0.849527	-0.362525	1.08221	0.501764	0.941058	1.50547	0.233897	-0.235521	0.0180904	0.0663423	-0.122266	-0.269558	0.0436399	-0.183028	0.118516	-0.445986	0.080811
0.587701	-0.000954721	-0.658319	-1.0252	-1.268	0.475187	-0.648119	1.61524	0.591788	0.183787	0.99803	-1.4135	-0.299277	-0.411216	0.213397	-0.829844	2.89569	1.74778	0.758715	-0.371841	0.804731	2.13816	3.21546	-1.62532	-2.09487	-0.134146	-0.34458	1.67154	-1.60563	0.0914578	-0.545088	-0.665244	-0.718974	1.39922	0.354308	1.08647	1.13884	0.494615	1.53259	0.430407	-0.209619	-0.369293	0.669616	-0.354657	0.564767	0.398693	-0.29525	-0.642306	1.18547	0.687686
0.178092	-0.550874	-0.274936	0.737884	-0.0797658	0.923399	2.15176	-1.12762	-0.315854	-0.302742	-0.177244	0.972376	-0.121146	0.905667	-0.297537	-0.0485684	0.0140369	0.329038	0.0296442	1.83503	1.3885	0.0541394	0.86789	-1.06022	0.190443	0.13291	1.78501	-0.571905	0.462916	1.65349	1.88024	1.00431	0.551845	-0.238649	1.70393	0.926654	0.909456	0.515107	-0.494439	0.638477	0.774678	0.405474	0.131916	-0.487452	-0.0533919	-0.484609	-0.68001	-0.679602	1.43754	-0.622203
1.49378	1.6488	-1.02253	-1.73043	1.70259	1.81982	-0.648119	2.52953	0.743062	-0.206354	-0.177244	0.972376	0.999526	-0.0800235	0.0538924	0.876568	0.510874	2.52471	1.12447	-1.15232	0.117175	0.333973	0.803865	-0.730577	-1.3331	0.600258	0.294298	0.360244	0.200443	1.35383	-0.946999	-0.887851	-1.94671	2.18077	-0.533081	0.935178	0.0634256	1.20966	1.68004	3.13532	-0.300278	-0.290694	0.687102	-0.510691	-0.0951081	-0.242134	-0.239139	0.0663026	0.345235	-0.2737
-0.0217867	-1.16953	-0.313274	-0.848893	-1.268	-0.421236	-0.648119	0.883813	0.591788	0.684085	0.99803	-1.4135	-0.313689	-0.411216	0.0515724	-0.902881	0.456731	-0.346553	0.422221	-0.183449	0.947431	1.51958	0.675816	0.258351	-2.09487	-0.334438	-0.025141	1.64341	-1.64937	-1.31756	-1.02322	-1.11046	0.476457	1.12998	-0.419377	0.0402198	0.152579	0.265538	0.839402	-0.612254	0.0882606	-0.504035	0.76579	0.176522	-0.292312	0.0739493	0.498318	-0.642306	0.835372	-0.477995
-1.00873	0.136525	0.664354	-0.672584	-1.268	0.475187	-0.648119	-0.57905	-1.07222	-0.738781	-0.177244	0.972376	-0.672258	0.905667	-0.348418	-0.215004	-0.802559	-0.481672	-1.01154	0.0946526	0.272848	-1.19038	-1.62907	0.635085	-0.571329	0.600258	-0.770498	-0.945064	0.537909	-0.399466	0.896247	1.22691	-0.342036	-1.20716	0.0156664	-0.616083	-0.413918	-0.633203	-0.994417	-0.147565	-0.546352	-0.515264	-0.755509	-0.135546	-0.747398	0.307765	0.490302	-0.112714	-1.90939	-0.81448
2.68419	-0.000954721	-1.2909	0.561575	-1.268	5.40552	-0.648119	1.43239	2.2558	0.280175	0.0591429	0.336143	2.21705	0.188084	2.08185	1.10852	0.997519	3.09896	1.82428	-0.371841	0.402575	0.414978	0.782524	-0.306751	-0.571329	0.600258	-0.664018	1.36721	-0.0120358	2.35799	-0.219402	-0.442637	-0.589738	1.18982	0.930246	2.13698	1.06919	1.46435	1.49361	6.09453	-0.675865	0.338103	0.630272	0.0404071	-0.341613	0.151888	0.265859	0.909174	0.569298	-0.32177
-0.102831	-0.619614	-0.121582	-0.496276	-0.673884	0.0269757	-0.648119	0.700955	0.289241	1.04669	1.85701	-1.57256	-0.775447	-0.671438	0.448083	-1.09322	0.8249	-0.684349	0.422221	-0.219333	0.791758	2.06452	0.931915	0.682177	-0.571329	-1.00208	-0.557539	2.01477	-2.13682	-0.574795	-0.274838	-0.887851	0.185677	0.643858	-0.594877	-0.332679	-0.12324	-0.549769	0.8072	-0.577576	0.839435	-0.20648	-0.270267	-0.593687	-0.0571843	-0.614507	0.602524	-0.127632	-0.740068	-0.345804
-0.192293	-0.207174	-0.17909	-0.496276	-0.673884	0.0269757	-0.648119	0.518097	-0.0133065	0.353613	0.535245	-0.0869519	-0.0375564	-0.411216	-0.249856	-0.374801	0.659288	-0.684349	0.134494	-0.416696	-0.362816	0.0615034	-0.284554	0.729269	-0.571329	0.0661459	0.187818	-0.275652	0.12545	-0.574795	-0.732185	-0.442637	-0.180491	-0.485451	-0.575102	-0.140903	0.0931435	0.435333	0.417386	-0.00885153	0.204822	1.51148	0.0619708	-0.338058	-0.455385	-0.813683	0.594508	1.34926	0.14918	-0.423917
0.660596	0.480225	-0.754165	-0.319967	-0.0797658	0.0269757	0.751818	1.24953	-1.07222	-1.64758	-0.177244	0.972376	1.58465	0.905667	-0.282356	3.03714	0.012126	0.93707	0.422221	-1.23306	-0.362816	-0.903187	-1.20224	-0.212567	0.952215	0.600258	0.720216	-0.333706	1.77528	0.512249	1.61692	0.11388	-1.18207	-0.769649	-0.866779	0.430166	0.545412	0.767604	0.744491	-0.529026	2.18637	0.0461616	0.258691	0.163242	-0.136824	0.086939	1.12355	-0.135092	-0.10289	0.182958
0.444687	-0.207174	-0.696657	-1.0252	-1.268	0.475187	-0.648119	1.43239	-0.769675	-1.29416	0.655103	-0.618207	1.14653	0.0303739	-0.197694	0.974836	0.0522551	0.93707	0.510002	-0.676855	0.830676	0.43707	-0.732727	0.0228919	0.952215	-0.20091	-0.664018	0.0696771	0.775385	-0.399466	-0.538159	-0.665244	-0.955906	0.83083	-0.453982	0.585718	0.463688	0.713445	0.841097	-0.311709	-0.62406	0.377403	0.0226268	-0.0591889	-0.35299	-0.198835	-0.58382	0.401959	-0.361962	-0.207605
-1.55571	1.16762	1.96786	-0.496276	0.514352	-0.869448	-0.648119	-1.31048	-1.07222	0.0460901	-0.177244	0.972376	-1.32137	0.905667	-0.358018	-1.00159	-0.367508	-0.819467	-1.76743	1.26089	0.0133932	-1.57331	-1.39432	0.682177	-0.571329	0.600258	-0.876977	-1.26197	0.219191	-0.957333	-0.0184466	3.11907	1.12264	-1.28943	0.799238	-1.08913	-0.152958	-1.88544	-2.20623	-0.808765	-0.921939	-0.846505	0.704589	2.36763	-0.121655	0.307765	-0.952549	-0.157469	1.35352	-0.063397
-0.0847414	-0.344654	-0.370781	0.385267	-0.673884	0.0269757	-0.648119	-0.213334	-0.16458	-0.206354	-0.177244	0.972376	0.576392	0.905667	-0.292917	0.593715	0.00129753	-0.481672	0.134494	-0.318014	-0.233089	-0.910551	-0.284554	0.258351	0.952215	0.600258	-0.876977	-0.41929	0.994113	-0.574795	-0.732185	-0.22003	-0.0835645	-0.730384	-0.426792	-0.0855004	-0.363769	0.406058	0.21231	-0.385689	-0.416839	-0.419821	0.407323	-0.208583	-0.345406	0.242816	0.738793	-1.18682	0.737345	-0.285718
-0.490499	0.548965	0.434324	0.385267	1.70259	-1.31766	2.15176	-1.31048	-0.16458	0.734574	-0.177244	0.972376	-0.801388	0.905667	-0.324798	-0.762118	-1.53699	-0.481672	-0.567755	1.225	1.3885	-0.188874	0.419717	-0.259659	-0.571329	0.600258	0.720216	-0.592852	-0.386998	0.901163	-0.856916	0.336487	1.53188	0.0605061	0.596548	-0.543634	-1.12157	-0.498538	-1.3944	-0.49666	-0.896037	-1.3967	0.494754	-1.05183	-0.341613	-0.636156	0.923157	-0.940668	-0.922118	-1.175
1.33107	0.961404	-1.02253	0.385267	2.89082	1.37161	-0.648119	-0.0304763	0.440514	-0.481747	0.23893	-0.0869519	1.92304	0.117115	0.136575	1.07178	0.640179	1.44376	1.12447	0.77645	0.778785	0.186692	0.419717	-0.259659	0.190443	0.600258	-0.557539	0.648119	0.719141	1.38571	-0.274838	-0.999154	-0.191261	1.87413	0.940133	1.63197	1.21221	0.845914	0.825843	1.45689	-0.714719	0.338103	0.140659	-0.457573	0.196906	-0.120897	0.746809	0.595895	0.905391	-0.598168
-0.478858	-0.413394	0.185124	-0.672584	-0.673884	-0.869448	-0.648119	0.700955	0.440514	1.40011	1.19446	-1.4135	-0.895354	0.905667	-0.108972	-1.02372	-0.263045	-0.887026	0.0296442	-0.685826	0.584194	1.32812	0.86789	0.682177	0.190443	0.600258	-0.451059	1.25619	-2.03683	-1.55345	-0.441146	-0.22003	-0.169722	0.412013	-1.23755	-1.00603	-0.976699	-0.982307	0.737711	-0.794893	0.515653	-0.0324379	-0.33584	0.066966	1.25498	0.216836	0.490302	-0.366322	-0.473993	1.76925
-1.44754	0.961404	1.96786	-1.55413	-0.673884	-0.421236	0.751818	-0.57905	-1.97986	-2.70784	-3.50663	-2.20879	-1.2078	0.905667	-0.362138	0.254646	-0.800011	-0.211435	-2.25754	0.722624	0.272848	-2.53064	-1.56505	-1.2015	0.190443	0.600258	0.826695	-1.77757	1.87527	0.002199	-0.946999	-0.331334	-1.53747	-2.07284	0.213413	-0.986851	0.0522814	-1.87007	-1.49948	-0.529026	-0.248473	0.983742	-0.790481	0.229639	2.70747	-2.41142	-0.423503	-0.53788	-1.03415	1.95551
0.713162	1.16762	-0.754165	-1.37782	-1.268	0.923399	-0.648119	1.98096	-0.618401	-1.17941	0.56188	-0.618207	1.09868	0.0303739	-0.183934	0.744658	1.32556	1.27487	0.595345	-1.44836	0.130148	0.78318	0.120936	-0.636394	0.190443	-0.134146	0.187818	0.163341	0.606652	0.802341	1.60999	0.00257647	-1.49439	0.16521	0.349364	1.37839	1.44345	0.667337	1.00041	1.41296	-0.416839	0.0573902	0.127544	-0.205263	-0.186125	0.151888	0.386096	-0.172387	0.373243	-0.14151
-1.28554	0.617704	1.48863	-1.73043	-0.673884	-1.31766	-0.648119	0.700955	-1.07222	-0.031938	1.25106	-0.618207	-1.53063	-1.72021	-0.346638	-1.3535	-2.07968	-0.447892	-1.17978	-1.85206	-0.998481	1.36494	2.23375	-1.62532	-2.85665	-3.07176	0.400777	-1.02945	-0.693217	-2.18145	-0.766832	1.33822	-1.91441	-1.10433	-2.31527	-2.61695	-2.99844	-1.88544	0.337729	-0.873498	0.269579	0.416702	2.0554	1.81322	-0.121655	1.58076	-1.40945	0.342287	2.42482	-0.063397
0.717371	-1.16953	-0.715826	1.44312	-0.0797658	-1.31766	0.751818	-0.0304763	1.6507	1.22569	-0.177244	0.972376	0.778735	0.905667	-0.0946315	0.428164	-1.46692	-0.887026	0.836743	-1.30483	-0.985508	-0.100506	-0.433945	1.106	0.952215	0.600258	-0.2381	0.0813477	0.275435	-0.507851	0.72301	0.11388	0.993401	1.07015	-1.02498	-0.313502	-1.4754	0.792487	0.720763	-0.711666	0.101212	-0.0268237	-0.274639	-0.0591889	0.185528	0.277455	-0.207076	-0.0605011	-0.670048	0.285106
-0.623035	-1.10079	0.0892786	0.561575	-0.673884	-0.421236	-0.648119	-0.944766	-0.16458	0.353613	-0.177244	0.972376	-0.499891	0.905667	-0.309797	-0.535039	-0.129281	-0.447892	-0.309288	0.148479	0.143121	-0.468708	0.18496	0.0228919	0.190443	0.600258	0.400777	-0.40732	-0.237013	-1.02747	-0.967788	-1.11046	0.497997	0.673774	0.181279	-0.213352	0.104288	-0.0974714	-0.423255	-0.702418	-0.507498	1.30375	0.617158	-1.09499	-0.910471	-0.0905874	-1.64191	2.36369	0.534288	-1.1029
-0.00342866	-1.16953	-0.217428	0.385267	-0.0797658	-1.31766	0.751818	-0.0304763	1.04561	1.46437	0.488634	-0.618207	-0.302159	-0.671438	-0.0618306	-0.457133	-2.40772	-0.988365	0.329563	-0.757595	-0.207143	0.414978	-0.220529	1.34146	0.952215	0.600258	0.0813385	1.09519	-1.3619	-0.546105	2.12277	1.11561	0.831856	0.555981	-1.29935	-1.03799	-1.94624	0.443383	0.358067	-0.670052	0.852386	-0.099809	0.162516	-0.756361	-0.705682	0.0133305	-0.271202	-0.135092	0.226202	-0.790445
-0.577543	0.136525	0.0892786	-0.496276	-0.0797658	-0.869448	-0.648119	0.152382	-0.16458	0.353613	-0.177244	0.972376	-0.458961	-0.671438	-0.314637	-0.388965	0.638905	-0.481672	-0.309288	-0.506406	-0.323898	-0.512892	0.163619	0.0228919	-0.571329	0.600258	-0.876977	-0.483628	-0.0682802	-1.24105	-0.170896	-0.108727	-0.622047	-0.642508	-1.01262	-0.756719	-0.185461	0.00206348	0.156381	-0.649245	0.127114	0.152832	0.831364	-0.547209	-1.93821	-0.779043	-0.431519	0.290074	1.01742	-2.34068
0.381732	-0.138435	-0.581642	0.385267	0.514352	-0.421236	-0.648119	0.518097	0.289241	0.114938	1.2777	-1.4135	0.169975	0.905667	0.231517	-0.436771	0.900699	0.0588015	0.678249	0.327899	0.934458	1.11456	0.398376	0.446718	-0.571329	-0.000618186	-0.770498	1.34955	-0.836953	-0.514227	1.78322	1.22691	0.314913	0.378358	-0.486116	0.16594	0.118218	0.639526	0.817369	-0.24004	0.269579	-0.189637	-0.445129	0.0702859	-0.720852	-0.324403	0.305938	-0.366322	-1.16018	-0.832506
-0.506529	0.755184	-0.0257364	-0.496276	-0.0797658	0.475187	-0.648119	-0.396192	-1.07222	-1.17941	-0.177244	0.972376	-0.275641	0.905667	-0.334938	0.122737	-0.194252	0.261479	-0.436083	0.614972	0.104202	-0.579169	-1.13822	0.117075	-1.3331	0.600258	-0.770498	-0.816089	0.82538	0.0277015	1.12492	1.00431	-0.245109	-0.674293	0.112068	-0.0322291	0.138649	0.152098	-0.3758	-0.0805201	-0.546352	-0.487192	-0.0385749	0.130043	-0.364368	-0.636156	1.37204	-0.754192	-0.60703	-0.676281
0.148003	-0.688354	-0.351612	-0.319967	-0.673884	0.475187	-0.648119	0.518097	0.289241	0.734574	1.85701	-1.57256	-0.615186	0.905667	0.619207	-1.04586	0.956116	-0.414112	0.595345	0.632914	1.14202	2.37381	1.16667	0.258351	-0.571329	-0.735023	-0.34458	2.05756	-1.98684	-0.179506	1.07641	0.893004	0.142598	0.905619	0.104653	0.370502	0.316956	-0.120891	0.978379	0.240832	0.127114	-0.39175	0.000769069	-0.191984	0.890912	-0.640486	0.466255	-0.396158	-0.396972	0.777816
-0.721811	-1.23827	0.242632	0.385267	-1.268	0.0269757	-0.648119	-0.761908	-0.467127	-0.00898853	0.488634	-0.618207	-0.462996	0.905667	-0.310197	-0.672703	-0.261771	-0.312774	-0.436083	0.345841	0.908512	-0.225694	0.31301	0.0228919	0.190443	0.600258	-0.2381	-0.218197	-0.280759	-0.823445	-0.157037	-0.887851	0.831856	-0.203124	0.344421	-0.23466	0.113575	-0.306055	-0.53342	-0.783334	-0.287327	0.568287	-0.252781	-0.693283	0.72784	0.0176604	0.0574468	0.215483	-0.824091	0.705712
-1.80664	-0.138435	3.19468	-0.672584	-0.673884	-0.869448	-0.648119	-1.12762	-1.07222	0.734574	-0.177244	0.972376	-1.58943	-1.72021	-0.360498	-1.14147	-1.16499	-0.954585	-2.25754	1.27883	1.44039	-2.14771	-2.01322	1.34146	0.190443	0.600258	-0.557539	-1.29997	-0.399497	-1.55345	0.501266	3.23037	0.885704	-1.74938	0.0700468	-1.91377	-1.03242	-1.88544	-2.42995	-0.882745	-0.818329	0.354946	1.77125	3.51299	-0.121655	1.71499	-2.58778	0.0737616	1.85066	-0.063397
0.694715	-0.0696946	-0.811672	0.385267	-0.0797658	1.37161	-0.648119	0.152382	-0.16458	-0.738781	-0.177244	0.972376	0.00913823	0.905667	-0.212295	0.359554	0.98669	2.22069	0.678249	0.0139134	-0.388762	0.672719	0.654474	-0.589302	-0.571329	0.600258	-0.876977	-0.111067	0.194193	0.658889	1.45754	1.00431	-0.0404859	1.4441	0.62621	1.14613	1.06826	0.698807	0.693645	0.973701	0.127114	-0.178409	-0.545675	-0.573768	-1.05079	0.840344	-0.479614	-0.977963	-0.747069	-0.099449
-0.561155	0.617704	0.0892786	0.914192	1.10847	0.475187	-0.648119	-1.12762	-0.315854	0.0965789	-0.177244	0.972376	-0.295818	0.905667	-0.311837	-0.658539	-0.474519	-0.0425372	-0.309288	0.749537	-0.323898	-0.0931415	0.910573	-0.54221	0.190443	-0.467967	0.613736	-0.679334	0.33168	0.400676	-0.572806	-0.999154	1.35957	-0.133945	2.15875	0.754055	1.06547	0.0679321	-0.918149	0.155293	0.567458	-0.217708	0.381094	0.830535	-0.334028	-1.58874	1.82895	-0.411076	-0.887109	1.01816
-0.750199	3.98596	0.261801	-0.672584	0.514352	2.71625	-0.648119	-0.761908	-1.97986	-2.70784	-3.50663	-2.20879	-0.435902	0.905667	-0.355698	2.23063	-0.952247	0.93707	-1.01154	-0.587145	-2.54224	-1.9857	-0.668702	-1.53114	0.952215	0.600258	-0.131621	-1.41697	2.15025	1.5451	-1.16181	-1.11046	-0.654356	0.226911	4.00274	1.24202	1.42859	-0.354359	-1.23169	0.955206	1.13731	-0.739834	-0.213437	0.21968	0.136227	3.02695	-3.14087	0.961388	1.59158	0.261071
-1.26879	0.480225	1.20109	-0.672584	-0.673884	0.0269757	-0.648119	-0.944766	-1.07222	-0.412899	-0.177244	0.972376	-1.1098	-1.06571	-0.354258	-0.816564	-0.700643	-0.414112	-1.36022	1.26986	0.882567	-0.925279	-0.626019	-0.636394	-0.571329	0.600258	-0.876977	-1.18356	0.350428	-0.574795	0.515125	0.893004	-0.503581	-1.06506	1.05631	-0.411521	-0.107452	-1.66149	-1.14187	-0.394937	-1.93214	-0.105423	-0.22218	-0.0425896	1.71386	-1.0908	-0.327313	-1.34346	-0.403974	3.00102
0.0760035	0.617704	-0.389951	-0.143659	0.514352	0.0269757	-0.648119	-0.213334	0.440514	0.48672	0.23893	-0.0869519	-0.16784	-0.411216	-0.185574	-0.457133	1.38097	-0.0425372	0.329563	0.543204	0.298794	0.562259	0.547767	0.211259	-0.571329	0.600258	-0.557539	0.241743	-0.686968	0.327356	-0.150107	0.11388	0.217986	0.580288	0.702837	0.830766	1.07476	0.318965	0.146211	0.483581	-0.144862	-0.307536	-0.488845	-0.653445	-0.7967	-0.372032	1.47625	-0.806405	-0.494999	-0.327778
2.10273	-0.000954721	-1.17589	-0.143659	-0.673884	2.71625	-0.648119	2.16382	1.04561	-0.35323	1.15451	-1.57256	0.956866	0.905667	1.85304	0.663211	1.54659	1.84912	1.61214	-0.658913	0.324739	1.59323	0.739841	-0.306751	0.190443	0.13291	0.507257	2.38823	-0.393247	1.28689	1.97032	0.00257647	-0.805131	-0.0460678	-0.174665	1.36135	0.759938	1.44678	1.63598	1.60716	0.295481	0.383017	0.402952	-0.563808	-0.178541	-0.359042	0.297922	-0.045583	0.569298	0.21901
-0.891869	0.480225	0.453493	-0.672584	-0.673884	0.0269757	-0.648119	-0.396192	-1.07222	-0.871888	-0.177244	0.972376	-0.589821	0.905667	-0.346458	0.0430599	-0.3777	-0.0425372	-0.853044	0.42658	-0.505517	-0.895823	0.142277	-1.10731	0.190443	0.600258	1.78501	-1.00641	0.756637	-0.574795	1.0972	1.67213	-1.34361	-0.965969	0.107124	-0.336941	-0.126026	-0.199934	-0.433424	-0.517467	-1.18096	-0.0324379	-0.209065	-0.122266	-0.250596	0.0349801	0.434191	-0.515503	0.961407	-1.15097
-0.0393388	-0.000954721	-0.217428	-1.55413	-1.268	0.0269757	-0.648119	1.98096	0.591788	0.840141	0.99803	-1.4135	-0.479138	0.905667	0.00719121	-0.882519	0.365644	-0.177655	0.329563	-1.75338	-0.492544	1.53431	2.25509	-0.966036	-0.571329	-0.267674	-0.770498	1.62097	-1.82435	-0.823445	-1.09945	-0.887851	-1.279	1.16925	-1.05958	-0.230398	0.0708551	0.169663	1.44954	-0.126758	0.38614	0.517759	0.612786	-0.321458	-0.102693	-0.0213088	-0.471598	0.342287	0.807364	0.237036
-0.157099	-1.58197	-0.294105	1.44312	-0.673884	0.0269757	-0.648119	-0.944766	0.591788	0.840141	-0.177244	0.972376	-0.0565801	-1.72021	-0.243235	-0.215004	-0.377063	-0.785688	0.234467	-0.228304	-0.907672	0.149872	-0.583336	1.01182	1.71399	-0.735023	-0.876977	-0.237947	0.0817047	-0.574795	1.13185	1.22691	1.3488	0.410143	0.322174	0.157417	0.165581	0.476318	-0.438509	-0.579888	-0.144862	0.304417	-1.00032	-0.806159	-0.186125	0.203847	0.498318	1.58795	-0.410976	-1.12092
-0.216293	-1.44449	-0.0640747	0.737884	-0.0797658	-0.421236	0.751818	-1.12762	0.591788	1.19356	0.215624	-0.0869519	-0.60308	0.905667	-0.234175	-0.597896	0.261181	-0.718128	0.0296442	0.498349	0.973376	0.135144	0.377034	0.49381	0.952215	-0.601495	-0.34458	0.381192	-1.19942	0.225346	-0.0461646	-1.11046	1.67189	0.410143	0.586661	0.0977528	0.151651	-0.329475	-0.555453	-0.575264	-0.611109	-0.262622	-0.576276	-0.211903	0.432034	0.273125	0.754825	-0.724356	-0.845097	0.747773
0.417822	-0.207174	-0.696657	-0.319967	-0.673884	0.0269757	-0.648119	1.06667	-0.16458	-0.587315	-0.177244	0.972376	0.700911	-0.221963	-0.282996	0.681802	0.953568	-0.110096	0.510002	-0.811421	-0.842808	0.326609	-0.839435	0.776361	-0.571329	0.600258	-0.770498	-0.429464	1.24409	-0.574795	1.4021	1.11561	-0.0297163	0.213823	-0.859364	0.187249	0.130291	0.531208	0.746185	-0.376442	-0.0671548	0.540216	-0.348955	-0.215223	0.200698	-0.216155	0.602524	1.00614	-0.487997	0.363218
-0.129248	-0.413394	-0.121582	-0.496276	-0.0797658	-0.869448	-0.648119	0.883813	0.743062	1.6755	1.25106	-0.936323	-0.430137	-0.671438	0.212217	-0.850205	1.15358	-0.988365	0.422221	-0.80245	0.350684	0.827364	0.419717	1.34146	0.952215	0.600258	-0.770498	1.08352	-1.66812	-1.24105	0.0231304	0.336487	0.465688	0.268045	-1.07936	-0.579858	-0.180818	0.224553	0.691951	-0.566017	0.89124	0.13599	-0.121634	-0.235142	-0.690513	-0.592857	0.233795	0.379582	-0.0328703	-0.928645
2.34703	0.342745	-1.21422	-1.37782	-0.0797658	0.475187	-0.648119	4.72383	2.40707	0.537208	0.511939	-0.618207	1.08888	-0.0800235	2.78958	0.538384	0.765025	1.40998	1.77307	-2.42621	-1.24496	1.71841	1.67887	-0.400934	0.190443	0.199674	-0.2381	2.28739	-1.10568	0.0277015	-0.995506	-0.999154	-1.44054	2.15646	-1.47238	0.754055	0.451615	1.38384	2.49865	0.472021	0.78763	0.433545	0.0226268	-0.367936	-0.0875234	-0.237804	0.442207	0.424337	0.156182	-0.0513797
-0.820407	1.37384	0.261801	-1.37782	-0.673884	0.923399	-0.648119	-0.0304763	-1.97986	-2.70784	-3.50663	-2.20879	-0.449737	-0.671438	-0.355898	0.495447	-0.0394686	1.13975	-1.01154	0.121566	-0.0255251	-0.881095	-0.049797	-2.19042	-1.3331	0.600258	1.89149	-1.4454	2.15025	0.171153	-0.0877416	0.559093	-1.83902	-0.82387	1.1972	0.455736	0.776654	-0.0755151	-0.0215778	1.31586	-1.45294	0.534602	-0.143492	-0.03263	0.39411	0.996221	-2.31524	2.49795	-0.333954	-1.18702
0.165824	-0.275914	-0.40912	0.385267	-0.673884	0.0269757	-0.648119	-0.0304763	1.19688	1.30831	0.139048	0.177085	0.433425	-0.221963	-0.03957	-0.155247	0.536989	-0.988365	0.510002	-0.0847679	0.687976	-0.314063	-0.626019	1.34146	0.952215	0.266438	-0.451059	0.574205	-0.530734	-0.0583695	-1.08559	-0.442637	0.379531	1.37866	-0.313088	0.108407	0.394037	0.652699	0.26485	0.0605051	0.399091	0.124761	0.324264	-0.0425896	-0.182333	-0.4543	-0.0227115	-0.575175	-0.256933	1.5289
0.345016	-2.20063	-0.658319	2.14835	0.514352	-0.869448	-0.648119	-1.31048	1.6507	1.37257	-0.177244	0.972376	0.0662094	-1.72021	-0.0936114	-0.29778	1.2281	-0.853247	0.758715	-0.685826	0.649058	0.348701	-0.519311	1.34146	0.190443	0.600258	-0.557539	0.211819	-0.411996	-0.957333	-1.00936	-0.331334	2.25345	1.91901	0.369139	0.470652	0.293739	0.823958	-0.0808973	-0.857314	0.153017	0.259503	0.162516	-0.381216	-0.944603	-0.601517	-0.231123	-0.29919	0.968409	-0.63422
-0.0628908	-0.757094	-0.274936	0.385267	-0.673884	-0.869448	0.751818	-0.213334	-0.16458	-0.0870167	-0.177244	0.972376	0.231082	0.905667	-0.305137	0.720313	-1.26054	-0.819467	0.0296442	-0.784508	-0.466598	-1.18302	-1.30895	1.20019	0.952215	0.600258	-0.2381	-0.519238	0.912871	-0.335709	-0.863845	-0.442637	0.724159	0.0773336	-1.13127	-0.795074	-1.62956	0.533404	0.0529952	-0.762527	-0.0671548	0.725486	-0.305239	-0.225182	0.196906	-0.0559481	0.722761	0.63319	-0.298944	0.255062
-0.273516	-1.71945	-0.17909	0.737884	-1.268	0.0269757	-0.648119	-0.761908	0.440514	0.789652	0.23893	-0.0869519	-0.405349	0.905667	-0.237475	-0.644816	0.620432	-0.684349	0.134494	0.0497975	0.246903	0.363429	-0.156505	0.870544	-0.571329	0.600258	-0.34458	0.153466	-0.680718	-0.823445	-0.0530941	-0.665244	1.04725	0.776608	0.154089	0.0253039	0.130291	-0.0198927	-0.10632	-0.367194	-0.144862	-0.672463	-0.143492	-0.142186	-0.371952	-0.372032	0.049431	-0.754192	0.569298	-0.219622
1.34969	-0.138435	-0.984195	1.61943	0.514352	-0.869448	-0.648119	0.335239	2.10452	0.936529	0.069131	0.336143	1.68957	0.0303739	0.422602	0.553877	0.763114	-0.718128	1.31954	-0.649942	-0.726053	0.392886	-0.305896	0.964728	0.952215	0.399966	-0.34458	0.780984	0.237939	0.107397	-0.628242	-0.55394	0.508766	0.621421	-0.023883	1.14826	1.18527	0.977651	0.997022	-0.32558	0.217773	-0.0717377	-0.047318	0.22632	-0.265765	0.0522997	0.426175	-0.261895	-0.333954	-0.129492
1.85136	0.136525	-1.09921	0.385267	1.70259	1.81982	0.751818	0.700955	0.894335	-0.284382	0.172342	0.177085	1.19956	0.905667	0.129774	0.387441	1.26887	2.49093	1.3805	0.0677395	0.532303	1.50486	1.25204	-0.54221	-1.3331	0.333202	-0.876977	0.308176	0.506662	1.87982	-0.780691	-0.776547	0.282604	2.06484	0.925302	1.86423	1.46109	1.34578	1.0716	1.732	0.0753093	-0.189637	0.927538	-0.0459094	-0.360575	-0.618837	0.490302	0.170729	1.45154	0.459357
-0.461126	0.274005	-0.0449055	0.208958	0.514352	-0.869448	-0.648119	-0.213334	-0.467127	-0.293562	0.488634	-0.618207	-0.271606	0.905667	-0.294417	-0.1641	-1.58539	-0.447892	-0.189809	0.283044	0.817703	-0.122598	-1.13822	0.870544	0.190443	0.600258	-0.131621	-0.0284754	-0.230764	-0.957333	2.60783	1.78343	0.056441	-0.378878	-0.9088	-0.893093	-1.58777	0.0964752	-0.124963	-0.727849	-0.0542035	-0.20648	-0.217808	-0.670044	-0.87634	-0.753064	0.947205	-0.0157469	0.639317	-1.06684
-0.829272	-0.138435	0.434324	-0.319967	-0.0797658	-0.421236	-0.648119	-0.57905	-0.16458	0.734574	-0.177244	0.972376	-1.01872	-1.06571	-0.331258	-1.00779	0.419787	-0.684349	-0.567755	0.318928	-0.544435	0.503346	-0.00711385	0.446718	-2.85665	0.600258	0.507257	-0.722725	-0.318255	-0.759689	-0.995506	0.00257647	0.411839	0.0474181	0.255434	-0.249576	0.40611	-1.68417	-0.362241	-0.189179	-0.248473	-1.22266	-0.0516895	0.777417	1.85797	0.381373	-0.495646	-0.172387	-0.502001	0.946059
0.461702	1.16762	-0.63915	-0.143659	2.29671	0.475187	-0.648119	0.335239	0.289241	-0.0594773	-0.177244	0.972376	0.239153	-0.411216	-0.251396	0.222333	1.05485	-0.143876	0.595345	0.0228844	1.1031	-0.129962	-0.177846	0.164167	0.190443	-3.005	0.187818	-0.412707	0.681644	0.738584	-0.441146	-0.55394	-0.115873	1.10007	0.631154	1.03533	1.05062	0.971064	0.395353	0.756383	-0.248473	-0.408593	0.564699	-0.055869	-0.603288	-0.714095	0.963236	0.267697	0.82837	-0.261683
-0.425127	-1.30701	-0.0640747	0.561575	-0.673884	-1.31766	-0.648119	-0.396192	0.289241	0.734574	0.711703	-1.14946	-0.471067	-0.671438	-0.199114	-0.51512	-2.27523	-0.853247	0.0296442	-0.596116	-0.401735	0.142508	-1.03151	1.67111	0.952215	-0.735023	-0.2381	1.04133	-1.24941	-2.18145	2.63555	2.67386	0.939552	0.43258	-1.16587	-1.12962	-1.9416	-0.0198927	0.114009	-0.984468	0.165968	-0.296308	-0.22218	-0.377896	-0.330236	0.416012	1.36403	-0.493126	-1.02715	0.062785
-1.30407	0.136525	1.20109	-0.672584	-0.673884	-0.869448	-0.648119	-0.57905	-1.07222	-0.412899	-0.177244	0.972376	-1.07406	-1.06571	-0.354858	-0.690409	-0.382158	-0.61679	-1.36022	0.121566	-0.168225	-1.20511	-0.946142	0.211259	-0.571329	0.600258	-0.664018	-1.21977	0.650397	-1.55345	0.0993549	1.78343	-0.00817696	-1.10059	-0.839589	-1.49612	-1.03335	-1.63514	-0.762224	-0.843443	-0.714719	0.287575	-0.440757	-0.122266	0.803687	0.359724	0.418159	0.208024	-0.691054	0.531461
-1.68135	1.3051	2.50459	-0.496276	0.514352	-0.869448	-0.648119	-1.31048	-1.07222	0.353613	-0.177244	0.972376	-1.4897	-1.72021	-0.359398	-1.13748	-0.640768	-0.853247	-1.99908	1.15323	0.908512	-1.7206	-0.284554	0.117075	0.952215	0.600258	0.720216	-1.29548	-0.0682802	-0.957333	-0.122389	0.44779	0.918013	-1.38853	1.25653	-1.1424	-0.144599	-1.88544	-2.9045	-0.866562	-0.921939	0.13599	0.158145	5.30239	-0.121655	3.0486	1.78085	-0.687061	0.212198	-0.063397
-1.25034	-1.16953	1.14358	-0.496276	-0.673884	-1.31766	-0.648119	-0.57905	-0.618401	0.46836	0.56188	-0.618207	-0.93686	0.905667	-0.337058	-1.0131	-1.98286	-0.887026	-1.01154	0.659827	0.610139	-0.240422	-1.54371	1.52983	0.952215	-1.93678	-0.451059	-0.4154	-0.66822	-2.18145	0.889318	2.33995	1.03648	-1.24269	-0.859364	-1.71347	-1.69736	-1.22822	-0.948656	-1.0492	-0.00239839	0.0630044	1.06743	-0.255061	0.166567	0.169207	-0.952549	0.0812207	1.54957	0.0687937
0.999279	0.892664	-0.888349	2.32466	3.48494	-0.421236	-0.648119	-0.761908	1.19688	0.399512	0.139048	0.177085	0.796606	-0.0800235	0.201436	-0.0144845	1.17014	0.295258	1.05376	1.0097	0.623112	0.650627	0.270326	0.305443	-0.571329	-0.0673822	-0.025141	0.704377	-0.249512	0.869285	-0.891563	-0.665244	0.788777	1.36931	0.700365	1.06942	0.824017	0.952768	0.3801	0.897409	-0.0801061	-0.790362	1.43027	-0.855957	-0.151994	-0.618837	-0.736121	1.11803	0.380245	0.375236
-1.10661	-0.619614	0.664354	-0.496276	-0.673884	-1.31766	-0.648119	-0.396192	-1.07222	-0.738781	-0.177244	0.972376	-0.61461	-0.671438	-0.350018	-0.135328	-1.94783	-0.549231	-1.01154	-0.156536	-0.168225	-1.47758	-1.05285	0.352535	0.190443	0.600258	-0.770498	-1.08302	1.00036	-2.18145	-0.38571	0.7817	0.0995196	-1.03515	-1.16834	-1.59627	-1.68528	-0.680775	-0.440204	-1.03764	-0.11896	0.747943	-0.619991	0.183161	0.0224558	0.143228	-0.367393	0.625731	-0.866103	-0.00931899
-2.22851	2.88612	7.29688	-1.55413	-1.268	0.0269757	-0.648119	-1.31048	-1.97986	-2.70784	-3.50663	-2.20879	-2.13939	0.905667	-0.363999	-0.398704	-1.76502	-0.718128	-4.23506	1.10838	-3.63195	-5.12279	-4.25408	-4.16828	2.47576	0.600258	12.8589	-2.17646	1.00661	-0.823445	-1.16181	-1.11046	-3.63755	-3.20402	5.35236	-1.05078	0.235232	-1.88544	-6.76705	-1.14168	-4.83323	0.158447	0.193117	-0.0591889	-0.121655	0.0349801	2.06141	0.185647	0.177188	-0.063397
-1.15237	1.92376	0.913553	-1.73043	-1.268	1.37161	-0.648119	-0.213334	-1.97986	-2.70784	-3.50663	-2.20879	-1.0487	-1.06571	-0.360058	-0.226513	-0.872625	0.565495	-1.55529	-1.34968	-1.72495	-1.3303	-0.839435	-1.48405	-2.85665	0.600258	-0.876977	-1.69138	2.05026	0.311417	-1.16181	-1.11046	-2.04364	-1.01084	1.92145	0.302315	0.439542	-1.71272	-0.546979	1.63028	-2.43724	-0.00436664	0.00514062	0.46203	1.60767	-0.012649	-0.591836	0.0588436	0.00213949	1.71517
-0.34453	0.480225	-0.0257364	-0.319967	-0.0797658	0.0269757	0.751818	-0.213334	-1.07222	-1.17941	-0.177244	0.972376	0.053527	-0.411216	-0.334378	0.940309	-0.191704	0.531715	-0.436083	0.265102	-0.349844	-0.903187	0.377034	-1.62532	0.952215	0.600258	0.507257	-0.892397	1.30658	0.512249	1.48525	0.225183	-0.977446	-0.780867	0.243075	0.157417	0.538911	0.261879	-0.202926	-0.665428	2.56196	0.124761	0.110058	-0.28826	-0.656381	0.459311	1.46823	-0.619929	0.555294	-1.49947
-0.7759	0.548965	0.434324	-1.0252	-0.0797658	0.475187	-0.648119	-0.57905	-0.315854	0.445411	-0.177244	0.972376	-0.690705	-0.671438	-0.326258	-0.772742	0.113404	-0.447892	-0.567755	1.53002	1.23283	-0.152054	0.248985	-0.118384	-0.571329	-0.601495	-0.025141	-0.722725	-0.112026	0.0277015	-0.0253761	0.44779	-0.115873	-0.69299	0.885753	0.112669	0.558414	-0.540987	-0.672397	0.608423	-0.274375	0.0405474	-0.156607	-0.879196	-0.0875234	0.52859	-2.3473	-0.373781	0.450264	-0.796454
-0.856317	0.755184	0.664354	-0.143659	0.514352	0.0269757	0.751818	-1.31048	-1.07222	-0.738781	-0.177244	0.972376	-0.850965	0.905667	-0.350598	-0.439427	-0.0165376	-0.0763168	-1.01154	0.695711	0.130148	-0.549712	0.782524	-1.7666	0.190443	0.600258	2.95629	-1.18177	0.906622	0.678016	-0.198614	1.00431	-0.255879	-0.973448	2.06976	0.308707	0.777583	-0.819099	-1.15034	0.196907	2.18637	0.641273	-1.40687	-0.331418	0.962968	-2.24255	-1.04874	-1.05255	-1.11117	0.66966
0.181764	-2.40685	-0.159921	0.561575	-1.268	0.475187	3.55169	-1.12762	-0.315854	-0.183404	-0.177244	0.972376	-0.0738745	-0.411216	-0.305637	-0.156575	0.549729	-0.0763168	-0.0776438	1.58384	1.68688	-0.100506	0.0142277	-0.212567	-0.571329	0.0661459	-0.025141	-0.623675	0.550408	1.74593	-0.163966	1.22691	1.53188	-0.29848	1.17001	0.558017	0.617849	0.0386572	-1.0673	0.0998072	-0.637011	-0.593863	-0.436386	-0.610287	-0.292312	0.117248	0.554429	-0.314109	-0.803085	0.423305
0.0501231	1.16762	-0.274936	-0.848893	1.10847	0.0269757	0.751818	0.700955	-0.315854	-0.302742	-0.177244	0.972376	0.32793	0.905667	-0.286997	0.788923	-0.242025	-0.278994	0.0296442	-0.730682	-1.12821	-0.446616	-0.113822	-0.306751	0.952215	-0.134146	0.933175	-0.335501	0.706642	0.837406	0.653715	-0.108727	-1.00975	-0.449927	-0.985427	-0.445614	-0.785391	0.444115	0.329254	-0.126758	1.0078	0.411088	-1.22764	0.578225	-0.54261	-0.263784	0.47427	0.170729	-0.551015	-1.61363
0.131257	-0.413394	-0.543304	0.385267	-0.673884	-0.869448	-0.648119	0.518097	-0.16458	-0.412899	-0.177244	0.972376	-0.00239131	-0.671438	-0.292457	0.466232	0.0700903	0.430377	0.329563	-1.11644	-1.27091	-0.255151	0.227643	-0.212567	0.190443	0.600258	-0.131621	-0.553352	0.850377	-1.55345	0.826952	0.893004	-0.557429	0.421362	-1.22272	-0.443484	-0.867115	0.79761	0.734322	-0.750968	-0.131911	-0.200866	1.0718	-0.0990273	-1.10768	-0.0169789	1.51633	-0.813864	1.40953	-1.22908
0.0689289	0.205265	-0.466627	-0.672584	-0.673884	-0.869448	-0.648119	1.43239	-0.16458	-0.311921	-0.177244	0.972376	-0.168417	-0.671438	-0.306257	0.127163	0.904521	-0.0763168	0.234467	-1.70852	-1.69901	0.157236	-0.433945	0.49381	-2.09487	0.600258	-0.664018	-0.714047	1.00036	-1.55345	-0.198614	0.44779	-0.686665	-0.0105431	-1.83327	-0.73541	-0.979486	0.601468	1.12583	-0.388001	0.0235042	0.456002	0.586557	-0.510691	-0.732229	-0.826672	1.2999	0.16327	0.807364	-0.856541
-0.131219	3.22982	-0.159921	-1.20151	-0.0797658	0.923399	-0.648119	-0.213334	-0.315854	-0.183404	-0.177244	0.972376	-0.399584	-0.671438	-0.299357	-0.421279	0.174553	0.768172	-0.0776438	1.53002	1.14202	0.275061	1.38009	-1.43695	-0.571329	-0.267674	2.10445	-0.617091	0.175445	1.41759	0.0716369	0.00257647	-1.04206	-0.281652	2.75446	1.57656	1.67376	0.299936	-0.172419	3.04284	-0.934891	0.955671	-0.0516895	-0.490771	-0.68672	-1.60606	-1.55374	-1.11223	-0.0118644	-1.15097
0.489642	-1.10079	-0.524135	0.561575	-0.0797658	-0.869448	0.751818	0.335239	1.49943	1.35421	0.40207	-0.30009	0.12501	0.905667	0.151455	-0.414196	1.30199	-0.988365	0.758715	-0.829363	-0.881726	1.26184	-0.604678	1.43565	0.952215	-0.601495	-0.451059	0.994944	-1.08068	-0.154004	-1.05787	-0.999154	0.885704	1.21225	-0.866779	-0.18565	-0.134384	0.747843	0.693645	-0.415744	1.29273	0.8883	0.127544	-0.27166	-0.538817	-0.753064	-1.95453	1.07327	0.492276	-0.417908
0.731431	-0.757094	-0.734995	0.561575	-0.673884	0.0269757	-0.648119	0.883813	1.6507	1.09259	0.378764	-0.30009	0.41786	0.905667	0.0637927	-0.362849	1.32237	-0.887026	0.983045	-0.937015	-1.38766	1.07774	0.398376	0.917636	0.190443	0.199674	-0.664018	0.206432	-0.0620308	-0.574795	0.231015	0.11388	0.487227	0.76165	-0.622067	0.3151	0.134006	0.902268	1.12414	-0.246976	0.450896	0.658115	0.717703	-0.321458	-0.470554	-0.514919	1.00332	0.55114	1.17147	-0.682289
0.944832	0.892664	-0.792503	0.914192	1.10847	0.0269757	-0.648119	-0.396192	1.34816	0.656546	0.428705	-0.30009	0.33946	-0.221963	0.383201	-0.384096	1.59754	0.666834	1.05376	1.2878	1.03824	1.21766	1.87094	-0.212567	-0.571329	0.266438	-0.557539	0.69121	-0.66822	1.21676	0.764587	-0.108727	0.519536	1.59554	1.72618	1.78113	1.65519	0.987166	0.330949	2.09034	-0.494547	0.658115	0.0444846	-0.726482	-0.70189	0.775395	-0.39144	0.670485	-0.922118	-0.285718
-0.030921	-0.550874	-0.389951	1.26681	0.514352	-0.869448	-0.648119	-0.396192	0.289241	0.284764	0.265565	-0.0869519	-0.144205	0.905667	-0.191914	-0.346028	0.594954	-0.0763168	0.329563	-0.10271	-0.596326	0.554895	0.59045	-0.118384	0.952215	-0.668259	0.0813385	0.204936	-0.455741	-0.957333	-0.621313	0.336487	0.508766	0.855136	-0.335334	-0.168604	-0.0963079	0.460948	0.191972	-0.404184	0.412043	1.05673	-0.423271	-0.567128	-1.42244	-0.744404	-1.27318	0.31991	-0.249931	-0.616194
[truncated: 50 more columns]

## Sheet: normalization_factors
Normalization factors for all 98 descriptors
averages:
MW	Mi	GD	nBM	nN	nO	nHM	nCsp3	Rperim	MCD	RCI	NNRS	MSD	PJI2	Wap	S3K	MAXDP	BAC	MWC01	SIC1	SIC3	SpMax_A	SpMAD_L	AVS_X	ChiA_X	SpDiam_X	VE2sign_X	WiA_Dt	SpMaxA_D/Dt	SM1_Dz(Z)	VE1sign_Dz(Z)	VE2sign_Dz(v)	SpMAD_B(m)	VE1_B(m)	AVS_B(s)	SM2_B(s)	SM6_B(s)	ATS8m	ATS4e	ATSC4e	MATS1m	MATS5v	MATS6v	MATS7v	MATS8v	MATS7e	MATS3i	MATS5i	MATS6i	MATS8i
310.883	1.13204	0.119302	9.81481	2.13426	2.93981	0.462963	7.16667	13.088	0.589965	1.05326	0.694307	5.29213	0.885172	18208.4	3.87576	4.32696	31.2593	3.12284	0.618434	0.854967	2.42763	1.44934	0.954508	0.996729	1.99103	0.00826545	8.77318	0.588924	0.818303	0.167673	0.0100084	1.46777	3.60963	4.85964	5.39212	12.3327	2.57616	4.62773	0.534815	0.0341646	-0.0282351	-0.0441817	0.017843	0.032129	-0.00808984	-0.059195	-0.0248604	-0.0253153	0.0105297
standard deviations:
MW	Mi	GD	nBM	nN	nO	nHM	nCsp3	Rperim	MCD	RCI	NNRS	MSD	PJI2	Wap	S3K	MAXDP	BAC	MWC01	SIC1	SIC3	SpMax_A	SpMAD_L	AVS_X	ChiA_X	SpDiam_X	VE2sign_X	WiA_Dt	SpMaxA_D/Dt	SM1_Dz(Z)	VE1sign_Dz(Z)	VE2sign_Dz(v)	SpMAD_B(m)	VE1_B(m)	AVS_B(s)	SM2_B(s)	SM6_B(s)	ATS8m	ATS4e	ATSC4e	MATS1m	MATS5v	MATS6v	MATS7v	MATS8v	MATS7e	MATS3i	MATS5i	MATS6i	MATS8i
111.668	0.0145705	0.0522016	5.67188	1.68317	2.23109	0.714318	5.46873	6.61054	0.217876	0.300365	0.314331	1.73469	0.126814	49998.7	2.25912	1.56992	29.6037	0.410114	0.111461	0.0771286	0.135809	0.0468916	0.0212539	0.0012545	0.014975	0.00941916	3.34175	0.160047	0.313625	0.144318	0.0089757	0.0928515	0.534833	0.404551	0.469261	1.07677	1.36637	0.590027	0.432586	0.0771891	0.178137	0.228748	0.301205	0.263648	0.230957	0.124732	0.134059	0.142808	0.166416
[truncated: 48 more columns]
